# Supplementary material for: Seroprevalence of SARS-CoV-2 infection in pediatric patients in a tertiary care hospital setting
Source: PLoS One. 2024 Sep 24;19(9):e0310860. doi: 10.1371/journal.pone.0310860 (PMC11421809; doi:10.1371/journal.pone.0310860)
Supplement: S1 Data — (XLS) [file pone.0310860.s004.xls]

## Sheet: Sheet1
ID_Number	DOT1new	DOB	DOB1	DOO	DOO1	Date_onset	Antibody_date	Antibody_date1	PCR_date	PCR_Date1	Age	Age_range	wave_n	wave	wave1	Sex	Nat	BW	Ht	UD	underlying	immunocompetent	OPD	admit	admission	diagnosis	COVID	province	Bangkok	Household_number	family_gen	Index_case	abroad	Crowded	transportation	non_PUI	non_PUI_asymp	vaccine	vaccine_brand	vaccine_date	vaccinedate1	Asym	fever	productive_cough	dry_cough	hemoptysis	runny_nose	sore_throat	anosmia
1	2020-09-14	5/14/2561	2018-05-14								2.33333	1	1	1	1	0	0	11.5	70	0		0		0	1	0	0	2		5	1	0	0	7	0	1	1	0				0
2	2020-09-16	11/23/2560	2017-11-23	9/15/2563	2020-09-15	2020-09-15					2.81389	1	1	1	1	1	0	12.5	91	10	proprionic acidemia	0		1	1	3	0	0	49	5	1	0	0	6	0	1	1	0				1	1
3	2020-09-16	9/17/2563	2020-09-17	8/27/2563	2020-08-27	2020-08-27					0.00277778	0	1	1	1	0	0	13.2	101	7	hydranencephaly	0		1	1	3	0	0	24	7	1	0	0	4	0	1	1	0				1	1	1
4	2020-09-17	12/24/2562	2019-12-24	9/10/2563	2020-09-10	2020-09-10					0.730556	0	1	1	1	0	0	10.2	74	4	ASD, G6PD deficiency, epilepsy	0		0	1	0	0	2		4	1	0	0	0	0	0	1	0				1
5	2020-09-17	7/28/2563	2020-07-28								0.136111	0	1	1	1	0	0	3.8	51	4	complex heart disease	0		1	1	3	0	2		4	1	0	0	0	0	0	0	0				0
6	2020-09-17	8/31/2562	2019-08-31	9/2/2563	2020-09-02	2020-09-02					1.04722	1	1	1	1	0	0	9	67	9	biliary atresia	0		1	1	3	0	2		6	1	0	0	0	6	1	1	0				1	1
7	2020-09-17	7/3/2563	2020-07-03	9/6/2563	2020-09-06	2020-09-06					0.205556	0	1	1	1	0	0	4	58	0		0	2		0	2	0	5		3	0	0	0	5	0	1	1	0				1		1			1
9	2020-09-18	11/10/2552	2009-11-10								10.8556	2	1	1	1	1	0	23	126	9	short bowel syndrome	0		0	1	0	0	2		7	1	0	0	6	4	1	1	0				0
11	2020-09-18	3/1/2562	2019-03-01	9/4/2563	2020-09-04	2020-09-04					1.54722	1	1	1	1	0	0	8.3	74	6	BPD	0		1	1	2	0	2		5	1	0	0	2	0	1	1	0				1	1	1			1
12	2020-09-18	10/14/2559	2016-10-14	9/15/2563	2020-09-15	2020-09-15					3.92778	1	1	1	1	0	0	14.5	100	6	AR	0		1	1	1	0	0	26	5	1	0	0	0	0	0	1	0				1	1		1		1
13	2020-09-18	3/16/2561	2018-03-16								2.50556	1	1	1	1	1	0	14.1	92	10	Coats' disease Lt.eye,multicystic dysplastic kidney disease	0	1		0	0	0	4		5	0	0	0	0	0	0	0	0				0
14	2020-09-18	9/18/2563	2020-09-18								0	0	1	1	1	0	0	9.4	74	0		0	2		0	0	0	0	14	4	0	0	0	0	0	0	0	0				0
24	2020-09-18	8/8/2551	2008-08-08	9/1/2563	2020-09-01	2020-09-01					12.1111	3	1	1	1	1	0	40	157	0		0		1	1	3	0	0	37	5	0	0	0	1	1	1	1	0				1	1
8	2020-09-21	2/21/2560	2017-02-21								3.58333	1	1	1	1	1	0	14.3	97	11	thalassemia post BMT	0		0	1	0	0	2		5	1	0	0	6	0	1	1	0				0
15	2020-09-21	9/21/2559	2016-09-21								4	1	1	1	1	1	0	14.7	98	4	DTGA,PDA s/p ligation,pulmonary TB	0		0	1	0	0	2		3	1	0	0	6	5	1	1	0				1					1
16	2020-09-21	2/9/2561	2018-02-09	9/21/2563	2020-09-21	2020-09-21					2.61667	1	1	1	1	0	0	9.1	80	7	Arnold chiari malformation type 2,Hydrocephalus s/p VP shunt,neurogenic bladder	0		1	1	3	0	4		5	1	0	0	5	0	1	1	0				1	1
17	2020-09-21	3/31/2563	2020-03-31	6/3/2563	2020-06-03	2020-06-03					0.475	0	1	1	1	1	1	3	55	4	Down syndrome,complete AVSD,uncontrolled HF	0		0	1	0	0	4		5	1	0	0	5	0	1	1	0				1	1
18	2020-09-21	6/22/2563	2020-06-22	8/5/2563	2020-08-05	2020-08-05					0.247222	0	1	1	1	0	0	4	55	0		0		1	1	3	0	4		5	1	0	0	5	0	1	1	0				1	1
28	2020-09-21	10/20/2557	2014-10-20								5.91944	2	1	1	1	1	0	29.7	116	3	hepatoblastoma	1		0	1	0	0	0	2	5	1	0	0	6	0	1	1	0				0
29	2020-09-21	7/21/2562	2019-07-21								1.16667	1	1	1	1	1	0	4.6	65	4	TOF s/p total correction,BPD lung s/p tracheostomy	0		1	1	3	0	0	43	3	0	0	0	0	0	0	0	0				0
30	2020-09-21	3/18/2563	2020-03-18								0.508333	0	1	1	1	0	0	6.6	68	6	congenital lung cyst at LUL	0		0	1	0	0	2		5	0	0	0	0	0	0	0	0				0
19	2020-09-22	8/2/2562	2019-08-02	9/15/2563	2020-09-15	2020-09-15					1.13889	1	1	1	1	1	0	8.7	75	9	Preterm,intractable epilepsy,GERD,pharyngeal incoordination,hypersecretion	0		1	1	2	0	2		3	0	0	0	5	0	1	1	0				1	1	1
20	2020-09-22	6/14/2553	2010-06-14								10.2722	2	1	1	1	0	0	73.3	145	6	OSA,Obesity	0		0	1	0	0	2		3	0	0	0	6	5	1	1	0				0
21	2020-09-22	4/25/2563	2020-04-25	9/11/2563	2020-09-11	2020-09-11					0.408333	0	1	1	1	1	0	4.9	60	4	Heterolaxy syndrome,AVSD,TA,PA,TAPVR	0		1	1	3	0	2		5	1	0	0	5	0	1	1	0				1	1	1
22	2020-09-22	9/21/2551	2008-09-21								12.0028	3	1	1	1	0	0	35	139	9	Biliary atresia s/p kasai operation,portal HT,EV moderate pulmonary hypertension	0		0	1	0	0	3		7	1	0	0	1	4	1	1	0				0
23	2020-09-22	11/10/2558	2015-11-10								4.86667	1	1	1	1	1	0	14	102	9	Chronic portal vein thrombosis,Portal HT,Asthma,chronic lung disease	0		0	1	0	0	3		4	1	0	0	1	1	1	1	0				0
26	2020-09-22	3/15/2563	2020-03-15								0.519444	0	1	1	1	1	0	7.7	61	9	Biliary atresia	0		1	1	3	0	2		7	1	0	0	0	6	1	1	0				0
25	2020-09-23	2/9/2557	2014-02-09	9/18/2563	2020-09-18	2020-09-18					6.62222	2	1	1	1	0	0	26.4	116	9	Biliary atresia s/p kasai operation	0		1	1	3	0	0	29	3	0	0	0	6	0	1	1	0				1	1
27	2020-09-23	11/26/2561	2018-11-26								1.825	1	1	1	1	0	0	9.5	73	0		0		1	1	3	0	6		5	1	0	0	3	3	1	1	0				0
31	2020-09-23	2/6/2563	2020-02-06	9/22/2563	2020-09-22	2020-09-22					0.630556	0	1	1	1	1	0	11.6	83	0		0		1	1	3	0	0	24	4	0	0	0	0	0	0	1	0				1	1	1			1
32	2020-09-23	3/19/2559	2016-03-19	8/21/2563	2020-08-21	2020-08-21					4.51111	1	1	1	1	1	0	19.1	109	14	DM,DKA	0		1	1	3	0	2		8	1	0	0	6	0	1	1	0				1
33	2020-09-23	2/12/2562	2019-02-12								1.61389	1	1	1	1	1	0	10.4	80	3	Rt.Parotid gland mass	0		0	1	0	0	6		9	1	0	0	0	1	1	1	0				0
34	2020-09-23	4/29/2563	2020-04-29								0.4	0	1	1	1	1	0	5	60	4	Dextrocardia,PDA,mild coarctation,G6PD,Cleft palate	0		0	1	0	0	3		6	1	0	0	5	0	1	1	0				0
35	2020-09-23	1/31/2560	2017-01-31	9/20/2563	2020-09-20	2020-09-20					3.64722	1	1	1	1	0	0	13.2	96	0		0		1	1	2	0	0	28	5	1	0	0	1	0	1	1	0				1	1	1			1
36	2020-09-24	12/18/2559	2016-12-18								3.76667	1	1	1	1	1	0	16.5	100	6	BPD lung	0		0	1	0	0	0	39	11	1	0	0	0	0	0	0	0				0
37	2020-09-24	10/20/2545	2002-10-20	9/3/2563	2020-09-03	2020-09-03					17.9278	3	1	1	1	1	0	47.7	166	14	DM type2	0		1	1	3	0	0	17	3	0	0	0	0	0	0	1	0				1	1	1
38	2020-09-24	8/28/2563	2020-08-28	9/3/2563	2020-09-03	2020-09-03					0.0722222	0	1	1	1	0	0	9	74	0		0		1	1	2	0	2		5	1	0	0	7	0	1	1	0				1		1			1
39	2020-09-24	8/26/2563	2020-08-26	9/20/2563	2020-09-20	2020-09-20					0.0777778	0	1	1	1	1	1	7	60	10	Congenital ichthyosiform erythroderma,FTT	0		1	1	3	0	0	36	20	1	0	0	6	6	1	1	0				1	1				1
40	2020-09-24	6/10/2563	2020-06-10								0.288889	0	1	1	1	1	0	2	43	9	Hirschprung disease	0	2		0	3	0	2				0	0	0	0	0	0	0				0
41	2020-09-24	9/22/2558	2015-09-22								5.00556	2	1	1	1	1	0	16.3	113	4	Complex heart disease,Heterolaxy syndrome	0		1	1	3	0	3		3	1	0	0	0	0	0	0	0				0
42	2020-09-24	4/10/2563	2020-04-10								0.455556	0	1	1	1	0	0	6.4	37.5	9	Preterm RDS,laryngomalacia,GERD	0	2		0	3	0	0	37	3	0	0	0	0	0	0	0	0				0
43	2020-09-24	2/20/2562	2019-02-20	9/20/2563	2020-09-20	2020-09-20					1.59444	1	1	1	1	0	0	11.7	77	13	surgical site infection	0		0	1	0	0	0	26	3	0	0	0	6	6	1	1	0				1	1	1
44	2020-09-24	7/1/2549	2006-07-01								14.2306	3	1	1	1	1	0	60.6	155	4	recurrent CVT	0		0	1	0	0	2		10	1	0	0	1	6	1	1	0				0
45	2020-09-24	8/24/2562	2019-08-24								1.08333	1	1	1	1	1	0	8.9	67	10	cleft palate,multiple anormaly	0		0	1	0	0	0	44	4	1	0	0	5	0	1	1	0				0
46	2020-09-24	1/3/2556	2013-01-03								7.725	2	1	1	1	1	0	24.9	124	7	chronic headache	0		0	1	0	0	2		3	0	0	0	5	0	1	1	0				0
48	2020-09-24	9/19/2560	2017-09-19								3.01389	1	1	1	1	1	0	14.3	94	0		0		0	1	0	0	6		4	0	0	0	7	0	1	1	0				0
66	2020-09-24	4/2/2562	2019-04-02								1.47778	1	1	1	1	1	0	8.3	65	4	Dextrocardia,ASD,Coarctation of aorta	0		1	1	3	0	0	25	8	1	0	0	0	0	0	0	0				0
49	2020-09-25	5/16/2560	2017-05-16	9/23/2563	2020-09-23	2020-09-23					3.35833	1	1	1	1	0	0	52.1	143	2	Aplastic anemia s/p haplo BMT 57,chronic EVHD	1		1	1	2	0	4		5	1	0	0	6	0	1	1	0				1	1	1
50	2020-09-25	7/9/2558	2015-07-09	9/14/2563	2020-09-14	2020-09-14					5.21111	2	1	1	1	0	0	16.2	110	0		0		1	1	3	0	0	42	4	0	0	0	6	0	1	1	0				1	1	1			1
51	2020-09-25	11/1/2557	2014-11-01	9/22/2563	2020-09-22	2020-09-22					5.9	2	1	1	1	0	0	15.5	110	9	TE fistula,GERD	0		1	1	2	0	2		4	0	0	0	1	0	1	1	0				1	1	1
52	2020-09-25	11/28/2551	2008-11-28								11.825	2	1	1	1	1	0	36	136	4	TOF s/p total correction	0		0	1	0	0	6		9	1	0	0	1	1	1	1	0				0
53	2020-09-25	11/3/2559	2016-11-03	9/15/2563	2020-09-15	2020-09-15					3.89444	1	1	1	1	1	0	21.4	103	3	Retinoblastoma	1		1	1	3	0	5		3	0	0	0	6	0	1	1	0				1	1	1			1
77	2020-09-25	5/31/2548	2005-05-31								15.3194	3	1	1	1	0	0	38.1	145	4	Down syndrome,TOF,complete AVSD s/p total correction	0		0	1	0	0	2		5	0	0	0	6	0	1	1	0				0
67	2020-09-27	12/14/2562	2019-12-14								0.786111	0	1	1	1	1	0	8	67.7	0		0	0		0	0	0	0	21	5	1	0	0	7	0	1	1	0				0
123	2020-09-27	12/21/2562	2019-12-21								0.766667	0	1	1	1	0	0	8.1	68	0		0	0		0	0	0	0	4	6	1	0	0	2	0	1	1	0				0
54	2020-09-28	4/29/2559	2016-04-29								4.41389	1	1	1	1	1	0	16	102	2	Hereditary spherocytosis	0		0	1	0	0	0	12	4	1	0	0	1	7	1	1	0				0
55	2020-09-28	2/6/2563	2020-02-06	9/21/2563	2020-09-21	2020-09-21					0.644444	0	1	1	1	0	0	7.5	67	9	BA,cirrhosis	0		0	1	0	0	2		4	1	0	0	0	0	0	1	0				1		1			1
56	2020-09-28	12/10/2561	2018-12-10	9/25/2563	2020-09-25	2020-09-25					1.8	1	1	1	1	1	0	11.5	85	10	Piarre robin sequence,pharyngeal incoordination	0		1	1	2	0	2		4	1	0	0	5	0	1	1	0				1	1	1			1
57	2020-09-28	2/7/2550	2007-02-07	8/28/2563	2020-08-28	2020-08-28					13.6417	3	1	1	1	1	0	44.5	160	0		0		0	1	0	0	5		5	1	0	0	6	0	1	1	0				1
58	2020-09-28	5/27/2563	2020-05-27								0.336111	0	1	1	1	1	0	6.2	61	0	Maternal HIV,bilateral ventriculomegaly	0	1		0	0	0	2		5	1	0	0	0	6	1	1	0				0
59	2020-09-28	12/22/2561	2018-12-22								1.76667	1	1	1	1	1	0	9.3	83	4	moderate perimembranous VSD	0		0	1	0	0	3		5	1	0	0	0	0	0	0	0				0
60	2020-09-28	12/15/2555	2012-12-15	9/26/2563	2020-09-26	2020-09-26					7.78611	2	1	1	1	0	0	20.2	120	7	Third ventricle cavernoma s/p craniotomy,obstructive hydrocephalus s/p VP shunt	0		0	1	0	0	2		3	1	0	0	6	0	1	1	0				1					1
61	2020-09-28	11/26/2558	2015-11-26	9/28/2563	2020-09-28	2020-09-28					4.83889	1	1	1	1	1	0	18	110	6	AR,Asthma,G6PD	0		1	1	1	0	2		3	0	0	0	1	7	1	1	0				1	1	1			1	1
62	2020-09-28	5/8/2559	2016-05-08	9/27/2563	2020-09-27	2020-09-27					4.38889	1	1	1	1	1	0	15.9	104	6	Hyperactive airway disease	0		1	1	2	0	0	26	3	0	0	0	6	0	1	1	0				1	1		1
63	2020-09-28	10/23/2562	2019-10-23	9/25/2563	2020-09-25	2020-09-25					0.930556	0	1	1	1	1	0	8.3	69	0		0	2		0	1	0	0	26	3	0	0	0	6	0	1	1	0				1	1	1				1
64	2020-09-28	6/22/2559	2016-06-22	9/19/2563	2020-09-19	2020-09-19					4.26667	1	1	1	1	0	0	16	94	0		0		1	1	3	0	0	6	4	1	0	0	6	0	1	1	0				1	1				1	1
86	2020-09-28	12/28/2560	2017-12-28	9/22/2563	2020-09-22	2020-09-22					2.75	1	1	1	1	0	0	15.8	95	0		0		1	1	3	0	0	42	3	0	0	0	5	0	1	1	0				1	1
68	2020-09-29	1/3/2558	2015-01-03	9/26/2563	2020-09-26	2020-09-26					5.73889	2	1	1	1	1	0	18.5	113	6	mild BPD	0		1	1	1	0	0	6	6	1	0	0	1	0	1	1	0				1	1	1			1	1
70	2020-09-29	9/27/2561	2018-09-27	9/28/2563	2020-09-28	2020-09-28					2.00556	1	1	1	1	1	0	10.8	87	6	central hypotonia,GDD,Laryngomalacia	0		1	1	2	0	2		8	1	0	0	0	0	0	1	0				1		1			1
71	2020-09-29	1/21/2559	2016-01-21								4.68889	1	1	1	1	0	0	16.5	98	9	BA,cirrhosis,recurrent UGIB	0		0	1	0	0	2		5	1	0	0	3	1	1	1	0				0
72	2020-09-29	4/9/2562	2019-04-09								1.47222	1	1	1	1	0	0	7.7	77	4	Holt-Oram syndrome,DORV,VSD,PS	0		0	1	0	0	0	42	7	1	0	0	0	0	0	0	0				0
73	2020-09-29	3/6/2560	2017-03-06								3.56389	1	1	1	1	1	0	10	74	6	Achondroplasia,OSA	0		0	1	0	0	0	3	6	1	0	0	2	0	1	1	0				0
74	2020-09-29	4/22/2562	2019-04-22								1.43611	1	1	1	1	0	0	10.1	84	7	Lennox gastaut syndrome	0		0	1	0	0	2		7	1	0	0	0	0	0	0	0				0
75	2020-09-29	8/11/2560	2017-08-11								3.13333	1	1	1	1	0	0	12.3	92	6	CPAM	0		0	1	0	0	2		5	1	0	0	1	0	1	1	0				0
76	2020-09-29	3/27/2561	2018-03-27								2.50556	1	1	1	1	1	0	14.1	92	13	Hypospadia	0		0	1	0	0	0	6	3	0	0	0	0	0	0	0	0				0
78	2020-09-29	10/9/2553	2010-10-09	9/28/2563	2020-09-28	2020-09-28					9.97222	2	1	1	1	0	0	32.8	123	6	Asthma,atopic dermatitis	0		1	1	2	0	2		4	1	0	0	6	0	1	1	0				1		1
79	2020-09-29	1/8/2563	2020-01-08								0.725	0	1	1	1	0	0	6.9	73	12	Duplex collecting system Lt.kidney	0		0	1	0	0	2		4	0	0	0	0	0	0	0	0				0
80	2020-09-29	12/21/2560	2017-12-21								2.77222	1	1	1	1	1	0	11.2	86	10	Rubinstein taybi syndrome,Lt.VUR grade 3,ASD,Dysplastic TV	0		0	1	0	0	4		3	1	0	0	5	0	1	1	0				0
81	2020-09-29	7/17/2563	2020-07-17	9/26/2563	2020-09-26	2020-09-26					0.2	0	1	1	1	0	3.8	55	63	9	BA	0		0	1	0	0	2		5	1	0	0	0	0	0	1	0				1					1
82	2020-09-29	12/26/2562	2019-12-26								0.758333	0	1	1	1	0	0	7.4	63	10	Hydrocephalus,Prader willi syndrome	0		0	1	0	0	0	6	5	1	0	0	3	0	1	1	0				0
83	2020-09-29	2/28/2559	2016-02-28								4.58611	1	1	1	1	0	0	13.5	100	9	BA,EV grade 2,polysplenia,interrupted IVC	0		0	1	0	0	0	10	5	1	0	0	1	0	1	1	0				0
84	2020-09-29	4/23/2552	2009-04-23								11.4333	2	1	1	1	1	0	33.5	140	9	BA s/p kasai,cirrhosis,UGIB	0		0	1	0	0	2		6	1	0	0	1	0	1	1	0				0
85	2020-09-29	4/11/2561	2018-04-11	9/16/2563	2020-09-16	2020-09-16					2.46667	1	1	1	1	0	0	11.2	78	6	unbalanced translocation tracheomalasia,pharyngeal incoordination	0		1	1	2	0	0	30	3	0	0	0	5	0	1	1	0				1		1			1
87	2020-09-29	8/11/2562	2019-08-11								1.13333	1	1	1	1	1	0	7	66	4	Dextrocardia,TAPVR	0		0	1	0	0	0	10	2	0	0	0	0	0	0	0	0				0
102	2020-09-29	6/8/2560	2017-06-08			2020-09-29	2563-09-30	2020-09-30	9/29/2563	2020-09-29	3.30833	1	1	1	1	1	0	11.6	87	3	Paravertebral mass,cauda eguina syndrome	0		0	1	0	0	2		3	0	0	0	6	3	1	1	0				0
103	2020-09-29	8/20/2549	2006-08-20	9/27/2563	2020-09-27	2020-09-27					14.1083	3	1	1	1	0	0	41.7	154	2	Heterozygous HbE,Borderline	0		0	1	0	0	0	37	20	1	0	0	0	0	0	1	0				1
145	2020-09-29	11/28/2548	2005-11-28	9/27/2563	2020-09-27	2020-09-27					14.8361	3	1	1	1	0	0	47.9	151	14	Graves disease,DM type1	0		0	1	0	0	2		4	1	0	0	6	7	1	1	0				1			1
69	2020-09-30	8/12/2558	2015-08-12								5.13333	2	1	1	1	0	0	14.4	101	2	Waardenburg syndrome profound hearing loss BE,HbH	0	2		0	0	0	2		5	0	0	0	1	0	1	1	0				0
88	2020-09-30	1/4/2561	2018-01-04	9/27/2563	2020-09-27	2020-09-27					2.73889	1	1	1	1	1	0	12.4	96	2	hemophilia A,epilepsy	0		1	1	3	0	2		5	1	0	0	2	0	1	1	0				1	1
89	2020-09-30	5/21/2560	2017-05-21	9/26/2563	2020-09-26	2020-09-26					3.35833	1	1	1	1	1	0	19.7	102	0		0	2		0	1	0	0	33	4	0	0	0	6	0	1	1	0				1	1	1			1
90	2020-09-30	6/21/2563	2020-06-21								0.275	0	1	1	1	0	0	26.4	126	4	small high muscular VSD	0		0	1	0	0	2		4	1	0	0	6	0	1	1	0				0
91	2020-09-30	8/27/2550	2007-08-27								13.0917	3	1	1	1	0	0	46.4	156	7	epilepsy	0	1		0	0	0	2		3	0	0	0	7	6	1	1	0				0
92	2020-09-30	2/23/2556	2013-02-23								7.60278	2	1	1	1	0	0	14.5	100	7	SDD,epilepsy,GDD	0	1		0	0	0	3		6	1	0	0	0	5	1	1	0				0
93	2020-09-30	3/20/2547	2004-03-20	9/1/2563	2020-09-01	2020-09-01					16.5278	3	1	1	1	0	0	44.9	152	2	HbH disease,SLE	1	1		0	0	0	2		3	0	0	0	1	4	1	1	0				1	1
94	2020-09-30	9/28/2552	2009-09-28								11.0056	2	1	1	1	1	0	36.2	146	2	severe aplastic anemia	0	1		0	0	0	0	30	6	1	0	0	6	0	1	1	0				0
95	2020-09-30	12/24/2562	2019-12-24								0.766667	0	1	1	1	0	0	6.4	67	0		0	0		0	0	0	2		6	1	0	0	0	0	0	0	0				0
97	2020-09-30	6/28/2548	2005-06-28								15.2556	3	1	1	1	0	0	40.2	155	7	relapse anti NMDA encephalitis,epilepsy	0	1		0	0	0	2		4	0	0	0	2	7	1	1	0				0
98	2020-09-30	9/12/2555	2012-09-12								8.05	2	1	1	1	1	0	20.4	116	11	extraocular retinoblastoma Lt.eye	1		0	1	0	0	3		4	0	0	0	0	6	1	1	0				0
99	2020-09-30	7/1/2551	2008-07-01	9/27/2563	2020-09-27	2020-09-27					12.2472	3	1	1	1	0	0	39.2	139	7	anti NMDA encephalitis	1		1	1	3	0	2		4	0	0	0	0	3	1	1	0				1
100	2020-09-30	8/20/2561	2018-08-20								2.11111	1	1	1	1	1	0	15	82	6	severe tracheomalasia,GERD,pharyngeal incoordination,chronic lung disease	0		0	1	0	0	0	31	6	1	0	0	0	5	1	1	0				0
101	2020-09-30	4/19/2563	2020-04-19								0.447222	0	1	1	1	1	0	5.1	62	6	RDS,G6PD	0		1	1	3	0	0	26	3	0	0	0	3	0	1	1	0				0
148	2020-09-30	5/23/2548	2005-05-23								15.3528	3	1	1	1	1	0	51.6	161	3	York sac tumor	1		0	1	0	0	2		3	0	0	0	2	7	1	1	0				0
104	2020-10-01	6/5/2555	2012-06-05								8.32222	2	1	1	1	0	0	20.7	127	3	Neurobalastoma stage4	1		0	1	0	0	2		5	1	0	0	5	7	1	1	0				0
105	2020-10-01	7/26/2559	2016-07-26	9/25/2563	2020-09-25	2020-09-25					4.18056	1	1	1	1	1	0	24.5	108	1	ALL	1		1	1	3	0	5		10	1	0	0	0	0	0	1	0				1
106	2020-10-01	3/24/2560	2017-03-24	9/26/2563	2020-09-26	2020-09-26					3.51944	1	1	1	1	1	0	15	92	10	Citrullinemia type 1	0		1	1	1	0	0	5	4	0	0	0	6	0	1	1	0				1		1			1
107	2020-10-01	1/1/2551	2008-01-01	10/1/2563	2020-10-01	2020-10-01					12.75	3	1	1	1	0	0	33.2	145	10	Citrullinemia type 1	0		1	1	1	0	4		7	1	0	0	6	7	1	1	0				1					1		1
108	2020-10-01	1/3/2563	2020-01-03								0.744444	0	1	1	1	0	0	7.8	69	0		0	0		0	0	0	0	29	4	1	0	0	2	0	1	1	0				0
109	2020-10-01	11/23/2550	2007-11-23								12.8556	3	1	1	1	1	0	46	161	5	Idiopathic pulmonary capillaritis	1	1		0	0	0	2		5	1	0	0	6	0	1	1	0				0
110	2020-10-01	10/4/2555	2012-10-04								7.99167	2	1	1	1	0	0	24.3	118	5	JDM	1	1		0	0	0	2		6	1	0	0	2	0	1	1	0				0
111	2020-10-01	4/20/2561	2018-04-20								2.44722	1	1	1	1	0	0	8.1	75	5	Infantile LE	1	1		0	0	0	4		3	0	0	0	6	0	1	1	0				0
112	2020-10-01	6/10/2562	2019-06-10								1.30833	1	1	1	1	1	0	12.1	75	0		0	0		0	0	0	2		5	1	0	0	7	0	1	1	0				0
113	2020-10-01	8/2/2553	2010-08-02								10.1639	2	1	1	1	0	0	29.1	132	5	Systemic sclerosis	0	1		0	0	0	4		4	0	0	0	6	7	1	1	0				0
114	2020-10-01	9/15/2552	2009-09-15								11.0444	2	1	1	1	0	0	40.9	156	7	pontine astrocytoma,hydrocephalus	1		0	1	0	0	2		4	1	0	0	1	0	1	1	0				0
115	2020-10-01	4/4/2546	2003-04-04								17.4917	3	1	1	1	0	0	78.9	148	12	SLE,LN class2,Autism	1		0	1	0	0	0	11	7	1	0	0	1	0	1	1	0				0
116	2020-10-01	4/14/2560	2017-04-14								3.46389	1	1	1	1	1	0	10.7	98	3	Mesenchymal hematoma at rt. Hepatic lobe	0		0	1	0	0	0	38	3	0	0	0	1	0	1	1	0				0
117	2020-10-01	10/6/2553	2010-10-06								9.98611	2	1	1	1	1	0	35.5	124	3	Neuroblastoma stage M,chronic HBV infection	1		0	1	0	0	3		5	1	0	0	0	0	0	0	0				0
119	2020-10-01	10/3/2558	2015-10-03								4.99444	2	1	1	1	1	0	27.4	112	5	SJIA	0	1		0	0	0	0	23	7	1	0	0	6	0	1	1	0				0
120	2020-10-01	2/14/2560	2017-02-14								3.63056	1	1	1	1	0	0	13.2	92	5	Panuveitis rt.eye	0	1		0	0	0	0	27	5	1	0	0	6	7	1	1	0				0
121	2020-10-01	10/6/2553	2010-10-06								9.98611	2	1	1	1	0	0	53.2	148	5	Oligo JIA,HLA	0	1		0	0	0	2		7	1	0	0	6	5	1	1	0				0
125	2020-10-01	12/13/2551	2008-12-13								11.8	2	1	1	1	0	0	37.5	147	12	SLE,renal involvement	1		0	1	0	0	2		8	1	0	0	1	0	1	1	0				0
122	2020-10-02	1/1/2563	2020-01-01								0.752778	0	1	1	1	1	0	7.9	69	0		0	0		0	0	0	0	26	4	0	0	0	2	0	1	1	0				0
124	2020-10-02	2/6/2563	2020-02-06								0.655556	0	1	1	1	1	0	8.1	72.5	0		0	0		0	0	0	0	36	4	0	0	0	2	0	1	1	0				0
126	2020-10-02	7/12/2559	2016-07-12	10/1/2563	2020-10-01	2020-10-01					4.22222	1	1	1	1	0	0	10.7	88	10	short stature	0		1	1	3	0	2		4	0	0	0	1	0	1	1	0				1	1				1	1
140	2020-10-02	12/20/2551	2008-12-20	10/20/2563	2020-10-20	2020-09-17					11.7833	2	1	1	1	0	0	33	147	3	Germioma at pineal gland	0		0	1	0	0	2		2	0	0	0	0	0	0	1	0				1		1
182	2020-10-02	2/2/2550	2007-02-02	10/1/2563	2020-10-01	2020-10-01					13.6667	3	1	1	1	0	0	43.7	154	0	MDD,ADHD	0		1	1	3	0	2		6	1	0	0	1	1	1	1	0				1
1651	2020-10-02	1/1/2555	2012-01-01	9/26/2563	2020-09-26	2020-09-26					8.75278	2	1	1	1	1	0	26	133	1	Burkitt lymphoma	1		1	1	1	0	1		4	0	0	0	3	0	1	1	0				1	1	1			1
127	2020-10-05	6/8/2558	2015-06-08	10/5/2563	2020-10-05	2020-10-05					5.325	2	1	1	1	0	0	22.7	113	14	DM type1	0	1		0	0	0	2		4	0	0	0	2	0	1	1	0				1					1
128	2020-10-05	7/31/2557	2014-07-31								6.18056	2	1	1	1	0	0	19.4	115	14	DM type1	0	1		0	0	0	5		6	1	0	0	6	7	1	1	0				0
129	2020-10-05	6/7/2546	2003-06-07								17.3278	3	1	1	1	0	0	59.4	144	14	VACTREL association,obesity,DM type2	0	1		0	0	0	0	38	5	0	0	0	2	0	1	1	0				0
130	2020-10-05	9/11/2562	2019-09-11	10/4/2563	2020-10-04	2020-10-04					1.06667	1	1	1	1	1	0	8.6	74	0		0	2		0	0	0	2		8	1	0	0	3	0	1	1	0				1	1				1
131	2020-10-05	12/20/2562	2019-12-20								0.791667	0	1	1	1	0	0	8	73	0		0	0		0	0	0	0	26	3	0	0	0	3	0	1	1	0				0
132	2020-10-05	7/23/2547	2004-07-23								16.2	3	1	1	1	0	0	46.7	160	7	epilepsy	0		0	1	0	0	3		4	1	0	0	6	1	1	1	0				0
133	2020-10-05	12/14/2548	2005-12-14	9/25/2563	2020-09-25	2020-09-25					14.8083	3	1	1	1	1	0	61.1	166	0	bilateral lymphadenopathy	0	1		0	0	0	0	42	3	1	0	0	7	0	1	1	0				1
135	2020-10-05	11/6/2560	2017-11-06								2.91389	1	1	1	1	0	0	16.6	92	10	Kipple l Trenaunay syndrome	0		0	1	0	0	3		7	1	0	0	3	4	1	1	0				0
136	2020-10-05	12/31/2557	2014-12-31	9/21/2563	2020-09-21	2020-09-21					5.76389	2	1	1	1	0	0	12.3	106	12	Chronic abd.pain,hypoalbuminemia	0		1	1	3	0	3		5	1	0	0	1	0	1	1	0				1	1
137	2020-10-05	7/14/2558	2015-07-14	10/4/2563	2020-10-04	2020-10-04					5.225	2	1	1	1	0	0	23.2	110	0		0		1	1	3	0	0	37	2	0	0	0	1	0	1	1	0				1	1
138	2020-10-05	11/19/2552	2009-11-19								10.8778	2	1	1	1	0	0	17.7	115	3	Rhabdomyosarcoma,radiall cystectomy,ileal conduit	1		0	1	0	0	2		7	1	0	0	1	7	1	1	0				0
139	2020-10-05	10/1/2557	2014-10-01	10/3/2563	2020-10-03	2020-10-03					6.01111	2	1	1	1	1	0	28	111	0		0		1	1	3	0	2		5	1	0	0	6	5	1	1	0				1	1
141	2020-10-05	7/14/2554	2011-07-14								9.225	2	1	1	1	0	0	31	135	14	DM type1	0	1		0	0	0	2		3	0	0	0	2	0	1	1	0				0
142	2020-10-05	1/10/2554	2011-01-10								9.73611	2	1	1	1	0	0	20.8	120	5	Takayasu arteritis	1		0	1	0	0	0	9	7	1	0	0	2	3	1	1	0				0
144	2020-10-05	8/22/2558	2015-08-22								5.11944	2	1	1	1	1	0	15.3	100	5	JDM	1		0	1	0	0	3		6	1	0	0	6	4	1	1	0				0
146	2020-10-05	5/7/2563	2020-05-07	10/5/2563	2020-10-05	2020-10-05					0.411111	0	1	1	1	1	0	5.7	60	0		0		1	1	3	0	0	26	6	1	0	0	0	0	0	1	0				1
147	2020-10-05	12/28/2548	2005-12-28								14.7694	3	1	1	1	1	0	105	178	0		0		0	1	0	0	0	30	3	0	0	0	6	0	1	1	0				0
149	2020-10-05	3/29/2559	2016-03-29	10/4/2563	2020-10-04	2020-10-04					4.51667	1	1	1	1	1	0	13.3	91	10	Noonan syndrome,HOCM,severe PS,dental caries	0		0	1	0	0	0	47	4	0	0	0	6	3	1	1	0				1					1
151	2020-10-05	12/15/2549	2006-12-15								13.8056	3	1	1	1	0	0	88.6	168	13	rt.microtia	0		0	1	0	0	0	3	4	0	0	0	6	0	1	1	0				0
153	2020-10-05	6/1/2563	2020-06-01	10/5/2563	2020-10-05	2020-10-05					0.344444	0	1	1	1	0	0	4.8	58	4	large VSD,PA,vertical PDA	0		1	1	3	0	3		5	0	0	0	5	0	1	1	0				1
172	2020-10-05	8/28/2551	2008-08-28								12.1028	3	1	1	1	1	0	67	164	0		0		1	1	3	0	3		4	0	0	0	6	5	1	1	0				0
179	2020-10-05	6/7/2560	2017-06-07								3.32778	1	1	1	1	0	0	12.9	90	10	CHARGE syndrome,multiple anomaly	0		1	1	3	0	0	16	4	1	0	0	6	0	1	1	0				0
194	2020-10-05	4/23/2561	2018-04-23								2.45	1	1	1	1	1	0	10	85	9	pancreatic mass	0		0	1	0	0	2		5	1	0	0	2	0	1	1	0				0
586	2020-10-05	12/27/2548	2005-12-27								14.7722	3	1	1	1	0	0	44.6	149	14	DM	0	1		0	0	0	2		7	1	0	0	2	0	1	1	0				0
591	2020-10-05	4/17/2562	2019-04-17	10/5/2563	2020-10-05	2020-10-05					1.46667	1	1	1	1	1	0	11.5	77	10	Heterozyous SEA	0		1	1	3	0	3		5	1	0	0	5	0	1	1	0				1	1	1	1		1
150	2020-10-06	5/19/2563	2020-05-19								0.380556	0	1	1	1	0	0	16.2	103	9	BA s/p kasai,portal HT,CMPA	0		0	1	0	0	1		6	1	0	0	1	8	1	1	0				0
152	2020-10-06	6/25/2562	2019-06-25								1.28056	1	1	1	1	0	0	8.8	74	9	Cricopharyngeal achalasia s/p esophageal dilate,chronic PEM	0		0	1	0	0	4		6	1	0	0	0	5	1	1	0				0
155	2020-10-06	11/16/2562	2019-11-16								0.888889	0	1	1	1	0	0	12.1	75	4	large PDA	0		0	1	0	0	2		6	1	0	0	5	3	1	1	0				0
156	2020-10-06	9/7/2562	2019-09-07								1.08056	1	1	1	1	0	0	6.9	68	4	moderate PS	0		0	1	0	0	2		4	1	0	0	7	0	1	1	0				0
157	2020-10-06	7/8/2546	2003-07-08								17.2444	3	1	1	1	0	0	55	156	4	PDA R/o TB lymphadenitis	0	1		0	0	0	2		3	0	0	0	6	7	1	1	0				0
158	2020-10-06	4/19/2543	2000-04-19								20.4639	3	1	1	1	0	0	48.5	150	14	DM type1	0	1		0	0	0	0	8	4	0	0	0	2	3	1	1	0				0
159	2020-10-06	11/2/2548	2005-11-02	10/5/2563	2020-10-05	2020-10-05					14.9278	3	1	1	1	0	0	70.3	158	0		0	2		0	3	0	6		4	0	0	0	1	2	1	1	0				1	1
163	2020-10-06	6/16/2553	2010-06-16	10/4/2563	2020-10-04	2020-10-04					10.3056	2	1	1	1	0	0	60.5	150	0		0	2		0	3	0	0	14	4	0	0	0	2	0	1	1	0				1	1
164	2020-10-06	10/31/2550	2007-10-31								12.9333	3	1	1	1	0	0	46	150	12	SLE,LN class V,AIHA	1		0	1	0	0	2		3	0	0	0	0	0	0	0	0				0
165	2020-10-06	5/31/2556	2013-05-31								7.35	2	1	1	1	0	0	20.6	116	9	BA s/p kasai,cirrhosis	0		0	1	0	0	2		4	1	0	0	6	0	1	1	0				0
166	2020-10-06	11/24/2554	2011-11-24								8.86667	2	1	1	1	1	0	31.4	131	9	chronic diarrhea,IBD	0		0	1	0	0	4		5	1	0	0	1	7	1	1	0				0
167	2020-10-06	5/18/2558	2015-05-18	9/11/2563	2020-09-11	2020-09-11					5.38333	2	1	1	1	0	0	16.4	108	0		0	1		0	3	0	3		5	1	0	0	1	1	1	1	0				1	1
171	2020-10-06	10/22/2562	2019-10-22								0.955556	1	1	1	1	0	0	10.3	72	7	Hydrocephalus	0		0	1	0	0	3		4	0	0	0	5	0	1	1	0				0
160	2020-10-07	9/21/2562	2019-09-21								1.04444	1	1	1	1	0	0	8.3	73	0		0	0		0	0	0	2		9	1	0	0	0	0	0	0	0				0
161	2020-10-07	10/3/2562	2019-10-03								1.01111	1	1	1	1	1	0	9.5	76	0		0	0		0	0	0	2		4	1	0	0	6	0	1	1	0				0
162	2020-10-07	10/29/2551	2008-10-29								11.9389	2	1	1	1	1	0	38.7	150	9	Chronic HBV infection	0	1		0	0	0	2		4	0	0	0	6	0	1	1	0				0
169	2020-10-07	8/28/2562	2019-08-28								1.10833	1	1	1	1	0	0	8.3	74	0		0	0		0	0	0	2		4	1	0	0	0	0	0	0	0				0
170	2020-10-07	7/2/2562	2019-07-02								1.26389	1	1	1	1	0	0	8.7	78	0		0	0		0	0	0	0	48	6	1	0	0	0	0	0	0	0				0
173	2020-10-07	1/5/2563	2020-01-05								0.755556	0	1	1	1	0	0	9.7	73	7	neonatal seizure,rupture AVM	0		0	1	0	0	4		5	1	0	0	0	0	0	0	0				0
174	2020-10-07	10/14/2547	2004-10-14								15.9806	3	1	1	1	1	0	50.7	170	2	Chronic ITP	0		0	1	0	0	6		4	0	0	0	6	1	1	1	0				0
175	2020-10-07	11/5/2546	2003-11-05								16.9222	3	1	1	1	1	0	45.1	144	3	Germ cell tumor of pituitary gland,central DI,short stature,panhypopituitarism,OSA	1		0	1	0	0	4		5	1	0	0	6	7	1	1	0				0
176	2020-10-07	2/11/2556	2013-02-11								7.65556	2	1	1	1	1	0	34.8	120	3	relapse anaplastic large cell lymphoma	1		0	1	0	0	2		3	0	0	0	1	0	1	1	0				0
177	2020-10-07	6/19/2555	2012-06-19	10/6/2563	2020-10-06	2020-10-06					8.3	2	1	1	1	1	0	18.7	127	6	AR,ATH	0		1	1	3	0	2		4	1	0	0	6	2	1	1	0				1	1				1
178	2020-10-07	8/18/2547	2004-08-18								16.1361	3	1	1	1	1	0	73.2	156	3	Rt.frontal anaplastic ependyoma	1		0	1	0	0	2		5	1	0	0	6	0	1	1	0				0
180	2020-10-07	11/28/2548	2005-11-28								14.8583	3	1	1	1	1	0	46.6	164	13	Pectus carinatum	0		0	1	0	0	2		5	1	0	0	1	0	1	1	0				0
181	2020-10-07	2/28/2556	2013-02-28								7.60278	2	1	1	1	0	0	22.8	123	12	bilateral VUR,recurrent UTI	0		0	1	0	0	0	46	4	1	0	0	6	5	1	1	0				0
183	2020-10-07	12/16/2550	2007-12-16								12.8083	3	1	1	1	0	0	32.7	145	13	Juvenile idiopathic scoliosis,syringomyelia,chronic malformation	0		0	1	0	0	3		6	1	0	0	1	5	1	1	0				0
184	2020-10-07	1/4/2563	2020-01-04								0.758333	0	1	1	1	1	0	7.6	69	0		0	0		0	0	0	0	34	5	1	0	0	0	6	1	1	0				0
185	2020-10-08	8/25/2548	2005-08-25								15.1194	3	1	1	1	0	0	57.9	153	5	Takayasu arteritis,bilateral renal atery stenosis	1	1		0	0	0	0	40	3	0	0	0	1	7	1	1	0				0
186	2020-10-08	11/15/2547	2004-11-15								15.8972	3	1	1	1	1	0	40.5	158	5	SLE-NP	1	1		0	0	0	2		3	1	0	0	1	7	1	1	0				0
187	2020-10-08	2/13/2552	2009-02-13								11.6528	2	1	1	1	0	0	23.6	123	5	SJIA	1	1		0	0	0	3		2	0	0	0	1	1	1	1	0				0
188	2020-10-08	12/18/2550	2007-12-18	10/8/2563	2020-10-08	2020-10-08					12.8056	3	1	1	1	0	0	64.2	155	5	SLE	1	1		0	0	0	5		10	1	0	0	6	0	1	1	0				1		1			1
189	2020-10-08	6/17/2548	2005-06-17								15.3083	3	1	1	1	1	0	57.1	172	5	SJIA	1	1		0	0	0	0	49	2	0	0	0	6	0	1	1	0				0
190	2020-10-08	12/3/2558	2015-12-03								4.84722	1	1	1	1	0	0	20.6	112	3	Rt.optic glioma	1		0	1	0	0	2		3	0	0	0	1	7	1	1	0				0
192	2020-10-08	7/2/2546	2003-07-02								17.2667	3	1	1	1	0	0	47.5	157	5	SJIA	1	1		0	0	0	0	11	4	0	0	0	1	2	1	1	0				0
193	2020-10-08	4/5/2559	2016-04-05	9/5/2563	2020-09-05	2020-09-05					4.50833	1	1	1	1	1	0	19.3	106	0		0		1	1	2	0	0	38	3	0	0	0	1	0	1	1	0				1		1			1
197	2020-10-08	6/1/2551	2008-06-01								12.3528	3	1	1	1	1	0	39.6	154	5	ERA	1	1		0	0	0	5		3	0	0	0	1	0	1	1	0				0
198	2020-10-08	7/21/2562	2019-07-21	10/5/2563	2020-10-05	2020-10-05					1.21389	1	1	1	1	0	0	7.9	66	0		0	2		0	1	0	0	29	4	1	0	0	6	0	1	1	0				1	1				1
199	2020-10-08	1/11/2563	2020-01-11								0.741667	0	1	1	1	1	0	9.1	72	0		0	0		0	0	0	0	29	10	1	0	0	2	0	1	1	0				0
200	2020-10-08	8/15/2562	2019-08-15								1.14722	1	1	1	1	0	0	8.2	71	0		0	1		0	0	0	0	29	7	1	0	0	2	0	1	1	0				0
201	2020-10-08	12/23/2562	2019-12-23	10/7/2563	2020-10-07	2020-10-07					0.791667	0	1	1	1	1	0	8.8	72	0		0	0		0	0	0	2		7	1	0	0	6	0	1	1	0				1					1
202	2020-10-08	1/17/2546	2003-01-17								17.725	3	1	1	1	1	0	58.5	141	5	SLE	1	1		0	0	0	2		5	1	0	0	7	5	1	1	0				0
203	2020-10-08	9/23/2550	2007-09-23								13.0417	3	1	1	1	1	0	33.7	143	5	SJIA	1	1		0	0	0	3		6	1	0	0	1	2	1	1	0				0
204	2020-10-08	3/2/2559	2016-03-02								4.6	1	1	1	1	1	0	14.4	98	5	poly JIA,crohn's syndrome	1	1		0	0	0	3		6	1	0	0	6	5	1	1	0				0
191	2020-10-09	1/31/2562	2019-01-31	9/23/2563	2020-09-23	2020-09-23					1.69167	1	1	1	1	0	0	9.4	83	0		0		1	1	3	0	2		6	1	0	0	0	0	0	1	0				1	1	1			1
195	2020-10-09	4/19/2560	2017-04-19	10/6/2563	2020-10-06	2020-10-06					3.47222	1	1	1	1	1	0	13.4	93	0		0		1	1	2	0	2		5	1	0	0	6	0	1	1	0				1	1	1			1
196	2020-10-09	1/12/2547	2004-01-12								16.7417	3	1	1	1	1	0	50.7	149	9	congenital lymphagiectasis,chronic bronchiectasis,LCH,fat solvable vit def.	1		0	1	0	0	2		6	1	0	0	1	0	1	1	0				0
226	2020-10-11	7/3/2563	2020-07-03								0.272222	0	1	1	1	0	0	5	57	0		0	1		0	3	0	2		3	0	0	0	0	5	1	1	0				0
205	2020-10-12	12/27/2562	2019-12-27	10/8/2563	2020-10-08	2020-10-08					0.791667	0	1	1	1	0	0	9	73	0		0		1	1	3	0	2		5	1	0	0	0	0	0	1	0				1					1
206	2020-10-12	9/7/2554	2011-09-07								9.09722	2	1	1	1	0	0	45.3	148	0		0		1	1	3	0	2		4	1	0	0	1	0	1	1	0				0
207	2020-10-12	3/23/2550	2007-03-23	9/25/2563	2020-09-25	2020-09-25					13.5528	3	1	1	1	1	0	40.8	150	0		0		1	1	3	0	5		3	1	0	0	0	0	0	1	0				1	1
208	2020-10-12	9/6/2558	2015-09-06								5.1	2	1	1	1	0	0	27.1	111	5	JDM,interstitial lung disease	1		0	1	0	0	3		6	1	0	0	1	0	1	1	0				0
209	2020-10-12	1/11/2563	2020-01-11								0.752778	0	1	1	1	0	0	8.2	76	0		0	1		0	0	0	2		6	1	0	0	2	0	1	1	0				0
210	2020-10-12	1/7/2563	2020-01-07								0.763889	0	1	1	1	1	0	9.5	72	0		0	1		0	0	0	2		5	1	0	0	2	0	1	1	0				0
211	2020-10-12	3/8/2561	2018-03-08								2.59444	1	1	1	1	1	0	17	94	3	lipoblastoma S/P tumor removal	0		0	1	0	0	2		6	1	0	0	1	0	1	1	0				0
212	2020-10-12	3/9/2560	2017-03-09	10/1/2563	2020-10-01	2020-10-01					3.59167	1	1	1	1	0	0	14.4	97	0		0	2		0	0	0	0	21	3	0	0	0	6	0	1	1	0				1	1	1			1
220	2020-10-12	8/6/2561	2018-08-06	10/11/2563	2020-10-11	2020-10-11					2.18333	1	1	1	1	1	0	11.5	86	0		0		1	1	2	0	0	10	4	1	0	0	6	0	1	1	0				1	1	1			1
227	2020-10-12	9/23/2547	2004-09-23	10/9/2563	2020-10-09	2020-10-09					16.0528	3	1	1	1	0	0	50	151	14	DM type1	0		1	1	3	0	0	17	4	1	0	0	1	1	1	1	0				1	1
278	2020-10-12	5/12/2548	2005-05-12								15.4167	3	1	1	1	0	0	54.5	160	13	epilepsy	0		0	1	0	0	5		5	0	0	0	0	0	0	0	0				0
217	2020-10-13	1/13/2556	2013-01-13								7.75	2	1	1	1	0	0	23.6	121	9	portal vein thrombosis	0		0	1	0	0	2		4	0	0	0	1	0	1	1	0				0
218	2020-10-13	3/31/2553	2010-03-31								10.5361	2	1	1	1	1	0	35.4	149	9	portal vein thrombosis	0		0	1	0	0	2		5	1	0	0	1	5	1	1	0				0
223	2020-10-13	8/18/2558	2015-08-18	10/10/2563	2020-10-10	2020-10-10					5.15278	2	1	1	1	1	0	14.7	1.4	2	G6PD deficiency	0		1	1	3	0	0	29	4	1	0	0	6	0	1	1	0				1	1
224	2020-10-13	10/3/2560	2017-10-03								3.02778	1	1	1	1	0	0	15.54	97	10	46XY,DSD,Gonadal dysgenesis	0		0	1	0	0	2		5	1	0	0	0	1	1	1	0				0
225	2020-10-13	8/12/2545	2002-08-12								18.1694	3	1	1	1	0	0	45.1	138	12	SLE,LN class IV	1		0	1	0	0	2		4	1	0	0	0	7	1	1	0				0
213	2020-10-14	12/28/2562	2019-12-28								0.794444	0	1	1	1	1	0	5.9	62	6	laryngomalasia,craniosynnostosis,bilateral ptosis	0		0	1	0	0	2		3	0	0	0	0	6	1	1	0				0
214	2020-10-14	10/8/2562	2019-10-08								1.01667	1	1	1	1	0	0	7.1	74	4	coronary fistula	0		0	1	0	0	2		3	0	0	0	0	0	0	0	0				0
215	2020-10-14	2/11/2561	2018-02-11	10/11/2563	2020-10-11	2020-10-11					2.675	1	1	1	1	1	1	11.7	100	0		0		1	1	3	0	0	20	5	0	0	0	0	0	0	1	0				1		1			1
216	2020-10-14	5/20/2556	2013-05-20								7.4	2	1	1	1	0	0	26.4	118	1	ALL	1		1	1	3	0	6		5	1	0	0	1	7	1	1	0				0
219	2020-10-14	12/31/2556	2013-12-31	10/10/2563	2020-10-10	2020-10-10					6.78889	2	1	1	1	1	0	12.3	92	6	Asthma	0		1	1	2	0	0	37	4	1	0	0	1	0	1	1	0				1	1	1	1
221	2020-10-14	10/2/2561	2018-10-02								2.03333	1	1	1	1	1	0	11.2	78	9	portal vein thrombosis	0		0	1	0	0	0	17	4	0	0	0	0	0	0	0	0				0
222	2020-10-14	4/27/2560	2017-04-27	10/10/2563	2020-10-10	2020-10-10					3.46389	1	1	1	1	1	0	16.7	100	0		0		1	1	1	0	0	26	3	0	0	0	6	0	1	1	0				1		1			1
228	2020-10-14	8/23/2563	2020-08-23								0.141667	0	1	1	1	0	0	3.5	54	12	congenital pneumonia,recteus fistula,renal failure	0	1		0	0	0	6		4	1	0	0	6	4	1	1	0				0
229	2020-10-14	1/13/2563	2020-01-13	9/30/2563	2020-09-30	2020-09-30					0.752778	0	1	1	1	1	0	9.1	45	0		0	0		0	0	0	2		3	0	0	0	6	6	1	1	0				1	1				1
277	2020-10-14	12/13/2549	2006-12-13	10/10/2563	2020-10-10	2020-10-10					13.8361	3	1	1	1	0	0	86.7	158	10	Angleman syndrome	0		1	1	3	0	0	38	5	1	0	0	7	0	1	1	0				1	1
230	2020-10-15	1/13/2563	2020-01-13	10/12/2563	2020-10-12	2020-10-12					0.755556	0	1	1	1	0	0	9.3	72	0		0		1	1	2	0	0	37	4	1	0	0	0	0	0	1	0				1	1	1			1
231	2020-10-15	1/6/2562	2019-01-06								1.775	1	1	1	1	0	0	11.9	83	7	febrile convulsion	0		1	1	3	0	0	26	5	1	0	0	0	0	0	0	0				0
274	2020-10-15	5/30/2560	2017-05-30	10/12/2563	2020-10-12	2020-10-12					3.375	1	1	1	1	1	0	12	99	0		0		1	1	2	0	2		5	1	0	0	6	0	1	1	0				1	1	1			1
275	2020-10-15	4/23/2548	2005-04-23								15.4778	3	1	1	1	0	0	44.5	151	5	SJIA	1		1	1	3	0	3		3	0	0	0	6	4	1	1	0				1
276	2020-10-15	6/21/2560	2017-06-21								3.31667	1	1	1	1	1	0	13.8	96	0		0		1	1	3	0	0	37	4	1	0	0	0	0	0	0	0				0
235	2020-10-19	1/22/2558	2015-01-22	10/16/2563	2020-10-16	2020-10-16					5.74167	2	1	1	1	1	0	18.7	115	0		0		1	1	2	0	2		5	0	0	0	6	0	1	1	0				1	1	1			1
238	2020-10-19	6/18/2561	2018-06-18	10/12/2563	2020-10-12	2020-10-12					2.33611	1	1	1	1	1	0	11		0		0		1	1	2	0	2		4	0	0	0	6	0	1	1	0				1	1	1			1	1
241	2020-10-19	6/16/2563	2020-06-16								0.341667	0	1	1	1	0	0	5.9	60	0		0	1		0	0	0	0	26	4	1	0	0	0	0	0	0	0				0
242	2020-10-19	12/6/2563	2020-12-06								0.130556	0	1	1	1	1	0	7.2	63	0		0	1		0	0	0	2		3	1	0	0	7	0	1	1	0				0
243	2020-10-19	3/26/2563	2020-03-26	10/15/2563	2020-10-15	2020-10-15					0.563889	0	1	1	1	1	0	18.5	103	10	Down syndrome	0		1	1	2	0	0	37	3	0	0	0	6	0	1	1	0				1	1	1	1		1
244	2020-10-19	5/27/2562	2019-05-27	10/14/2563	2020-10-14	2020-10-14					1.39444	1	1	1	1	1	0	5.9	72	4	PDA	0		1	1	2	0	2		4	0	0	0	1	0	1	1	0				1	1	1			1
245	2020-10-19	10/13/2563	2020-10-13								0.0166667	0	1	1	1	0	0	13	86	0		0	1		0	0	0	0	36	7	1	0	0	6	0	1	1	0				0
246	2020-10-19	6/17/2563	2020-06-17								0.338889	0	1	1	1	0	0	5.5	58	0		0	1		0	0	0	2		2	1	0	0	6	0	1	1	0				0
247	2020-10-19	6/30/2551	2008-06-30	10/18/2563	2020-10-18	2020-10-18					12.3028	3	1	1	1	0	0	40.3	150	2	thalassemia	0		1	1	3	0	0	37	4	0	0	0	6	1	1	1	0				1	1
279	2020-10-19	12/5/2562	2019-12-05	10/14/2563	2020-10-14	2020-10-14					0.872222	0	1	1	1	0	0	8.8	73	0		0		1	1	2	0	0	38	6	1	0	0	7	0	1	1	0				1	1	1			1	1
232	2020-10-20	12/15/2557	2014-12-15								5.84722	2	1	1	1	0	0	16.1	114	4	PA VSD	0		0	1	0	0	3		6	1	0	0	6	0	1	1	0				0
233	2020-10-20	10/10/2550	2007-10-10	10/19/2563	2020-10-19	2020-10-19					13.0278	3	1	1	1	0	0	39.7	149	4	Interrupted aortic arch	0		1	1	3	0	3		2	0	0	0	1	1	1	1	0				1	1
234	2020-10-20	1/19/2560	2017-01-19								3.75278	1	1	1	1	1	0	14.5	97	3	renal mass	1		0	1	0	0	0	17	5	1	0	0	1	0	1	1	0				0
236	2020-10-20	9/19/2552	2009-09-19								11.0861	2	1	1	1	0	0	43	136	3	choloid plexus papilloma	1		0	1	0	0	2		3	0	0	0	6	5	1	1	0				0
237	2020-10-20	1/10/2551	2008-01-10	10/15/2563	2020-10-15	2020-10-15					12.7778	3	1	1	1	1	0	54.1	162	0		0		1	1	3	0	2		10	1	0	0	6	5	1	1	0				1	1
239	2020-10-20	12/30/2554	2011-12-30	10/19/2563	2020-10-19	2020-10-19					8.80556	2	1	1	1	0	0	24.9	126	6	Asthma	0		1	1	1	0	2		5	0	0	0	6	2	1	1	0				1	1	1			1
240	2020-10-20	4/19/2555	2012-04-19								8.50278	2	1	1	1	1	0	22.9	118	7	malignant DAVF	0		0	1	0	0	3		4	0	0	0	1	1	1	1	0				0
248	2020-10-21	11/16/2550	2007-11-16								12.9306	3	1	1	1	1	0	49.6	158	13	undescended testis	0		0	1	0	0	0	30	5	1	0	0	6	0	1	1	0				0
249	2020-10-21	3/22/2554	2011-03-22								9.58056	2	1	1	1	1	0	28	129	9	biliary atresia	0		0	1	0	0	0	3	5	1	0	0	6	0	1	1	0				0
250	2020-10-21	1/25/2560	2017-01-25	10/16/2563	2020-10-16	2020-10-16					3.73889	1	1	1	1	0	0	12.1	91	0		0		1	1	2	0	0	50	5	1	0	0	6	5	1	1	0				1	1	1			1
251	2020-10-21	2/16/2558	2015-02-16								5.68056	2	1	1	1	1	0	18.9	111	13	phimosis	0		0	1	0	0	2		5	1	0	0	6	5	1	1	0				0
252	2020-10-21	4/29/2559	2016-04-29								4.47778	1	1	1	1	0	0	11.1	89	10	Noonan syndrome	0		0	1	0	0	3		6	1	0	0	0	2	1	1	0				0
253	2020-10-21	10/9/2561	2018-10-09								2.03333	1	1	1	1	1	0	11.9	86	9	prptein losing enteropathy	0		0	1	0	0	0	3	4	1	0	0	0	7	1	1	0				0
254	2020-10-21	11/7/2561	2018-11-07	10/19/2561	2018-10-19	2020-10-19					1.95556	1	1	1	1	1	0	12.2	91	0		0		1	1	3	0	0	12	3	0	0	0	0	0	0	1	0				1	1
255	2020-10-21	6/24/2555	2012-06-24	10/7/2563	2020-10-07	2020-10-07					8.325	2	1	1	1	0	0	41.1	132	6	Asthma	0		1	1	2	0	0	36	5	1	0	0	6	0	1	1	0				1	1	1			1	1
263	2020-10-21	5/29/2561	2018-05-29	10/21/2563	2020-10-21	2020-10-21					2.39444	1	1	1	1	0	0	12.6	90	0		0		1	1	3	0	0	37	4	0	0	0	7	2	1	1	0				1	1
270	2020-10-21	12/8/2548	2005-12-08								14.8694	3	1	1	1	0	0	53	157	5	JDM	1		0	1	0	0	3		4	0	0	0	1	4	1	1	0				0
365	2020-10-21	8/26/2545	2002-08-26	10/18/2563	2020-10-18	2020-10-18					18.1528	3	1	1	1	1	0	41.6	163	4	complex heart disease	0		1	1	3	0	2		6	1	0	0	2	0	1	1	0				1	1
256	2020-10-22	6/14/2550	2007-06-14								13.3556	3	1	1	1	0	0	33.3	145	5	JIA	1	1		0	0	0	5		4	0	0	0	6	0	1	1	0				0
257	2020-10-22	12/21/2552	2009-12-21								10.8361	2	1	1	1	0	0	49.5	136	5	poly JIA	1	1		0	0	0	2		3	0	0	0	1	0	1	1	0				0
258	2020-10-22	4/2/2560	2017-04-02	10/19/2563	2020-10-19	2020-10-19					3.55556	1	1	1	1	1	0	16	97	0		0		1	1	2	0	0	47	3	0	0	0	6	0	1	1	0				1	1		1		1
259	2020-10-22	12/21/2544	2001-12-21	10/21/2563	2020-10-21	2020-10-21					18.8361	3	1	1	1	0	0	45.8	157	7	epilepsy	0		1	1	3	0	2		3	0	0	0	6	6	1	1	0				1
260	2020-10-22	7/9/2551	2008-07-09								12.2861	3	1	1	1	1	0	36.1	141	2	HLH	1		0	1	0	0	3		4	0	0	0	0	0	0	0	0				0
261	2020-10-22	5/9/2545	2002-05-09								18.4528	3	1	1	1	0	0	62.1	159	5	sclerosis	1	1		0	0	0	2		6	1	0	0	6	1	1	1	0				0
262	2020-10-22	9/9/2548	2005-09-09								15.1194	3	1	1	1	0	0	65	161	5	SLE	1	1		0	0	0	2		6	1	0	0	6	7	1	1	0				0
264	2020-10-22	2/11/2553	2010-02-11	10/21/2563	2020-10-21	2020-10-21					10.6972	2	1	1	1	1	0	37	132	0		0		1	1	3	0	0	29	4	1	0	0	6	0	1	1	0				1						1
265	2020-10-22	3/14/2558	2015-03-14	10/21/2563	2020-10-21	2020-10-21					5.60556	2	1	1	1	0	0	19.1	115	9	cyclic vomiting syndrome	0		1	1	3	0	0	26	5	1	0	0	6	1	1	1	0				1
266	2020-10-22	5/27/2560	2017-05-27	10/18/2563	2020-10-18	2020-10-18					3.40278	1	1	1	1	0	0	19.1	105	0		0		1	1	3	0	0	17	8	1	0	0	6	0	1	1	0				1	1	1
267	2020-10-22	1/24/2563	2020-01-24								0.744444	0	1	1	1	0	0	6.9	66	0		0	0		0	0	0	2		6	1	0	0	7	0	1	1	0				0
268	2020-10-22	7/28/2556	2013-07-28								7.23333	2	1	1	1	0	0	19	111	5	SLE	1	1		0	0	0	2		6	1	0	0	6	0	1	1	0				1	1
269	2020-10-22	8/29/2548	2005-08-29								15.1472	3	1	1	1	0	0	55.6	154	5	SLE	1	1		0	0	0	0	3	5	0	0	0	6	7	1	1	0				0
610	2020-10-22	4/18/2553	2010-04-18								10.5111	2	1	1	1	0	0	23.6	123	5	Hyper IgD syndrome	0	1		0	0	0	6		6	1	0	0	6	7	1	1	0				0
282	2020-10-25	1/21/2559	2016-01-21	10/23/2563	2020-10-23	2020-10-23					4.76111	1	1	1	1	0	0	20.8	117	6	Asthma	0		1	1	2	0	0	26	6	0	0	0	6	0	1	1	0				1	1	1			1
572	2020-10-25	7/27/2563	2020-07-27	10/17/2563	2020-10-17	2020-10-17					0.244444	0	1	1	1	1	0	6.5	64	0		0		1	1	3	0	2		4	0	0	0	0	0	0	1	0				1
607	2020-10-25	1/16/2563	2020-01-16								0.775	0	1	1	1	1	0	8.7	70	0		0	0		0	0	0	0	34	4	1	0	0	6	0	1	1	0				0
280	2020-10-27	7/24/2552	2009-07-24								11.2583	2	1	1	1	0	0	40.8	117	12	nephrotic syndrome	1		1	1	3	0	2		3	0	0	0	1	1	1	1	0				1
284	2020-10-27	7/25/2556	2013-07-25	10/7/2563	2020-10-07	2020-10-07					7.25556	2	1	1	1	1	0	20.5	123	0		0		1	1	3	0	0	27	4	1	0	0	6	0	1	1	0				1	1
271	2020-10-28	4/28/2563	2020-04-28								0.5	0	1	1	1	0	0	6.9	65	0		0	0		0	0	0	2		7	1	0	0	0	0	0	0	0				0
272	2020-10-28	9/13/2561	2018-09-13	10/23/2563	2020-10-23	2020-10-23					2.125	1	1	1	1	1	0	13.5	89	0		0		1	1	3	0	0	29	5	1	0	0	0	0	0	1	0				1	1	1			1
273	2020-10-28	7/20/2562	2019-07-20								1.27222	1	1	1	1	1	0	12.3	84	7	epilepsy	0		0	1	0	0	6		5	1	0	0	5	0	1	1	0				1
281	2020-10-28	1/2/2555	2012-01-02								8.82222	2	1	1	1	1	0	25	123	9	biliary atresia	0		1	1	3	0	2		5	1	0	0	1	5	1	1	0				0
283	2020-10-30	6/27/2563	2020-06-27								0.341667	0	1	1	1	1	0	9.9	97	13	multiple anomaly	0		0	1	0	0	0	41	3	0	0	0	0	0	0	0	0				0
285	2020-10-31	3/3/2553	2010-03-03	11/28/2563	2020-11-28	2020-10-28					10.6639	2	1	1	1	1	0	38.5	144	0		0		1	1	3	0	0	7	3	1	0	0	6	6	1	1	0				1	1
286	2020-11-02	6/27/2562	2019-06-27	10/30/2563	2020-10-30	2020-10-30					1.34722	1	1	1	1	1	0	8.7	75	0		0		1	1	3	0	2		3	0	0	0	1	0	1	1	0				1					1
287	2020-11-02	11/16/2559	2016-11-16	10/30/2563	2020-10-30	2020-10-30					3.96111	1	1	1	1	0	0	16.1	104	0		0		1	1	3	0	0	48	6	1	0	0	6	0	1	1	0				1	1
288	2020-11-02	9/9/2560	2017-09-09	10/31/2563	2020-10-31	2020-10-31					3.14722	1	1	1	1	0	0	12.6	90	0		0		1	1	3	0	0	36	5	1	0	0	1	0	1	1	0				1	1
289	2020-11-02	3/21/2560	2017-03-21	10/28/2563	2020-10-28	2020-10-28					3.61389	1	1	1	1	1	0	14.7	97	0		0		1	1	3	0	0	26	3	0	0	0	1	0	1	1	0				1	1
290	2020-11-02	9/15/2558	2015-09-15	11/2/2563	2020-11-02	2020-11-02					5.13056	2	1	1	1	0	0	17.7	102	6	Asthma	0		1	1	2	0	0	48	6	1	0	0	4	0	1	1	0				1	1	1				1
292	2020-11-02	8/17/2563	2020-08-17								0.208333	0	1	1	1	1	0	5.1	59	13	biliary atresia	0		0	1	0	0	2		5	1	0	0	2	0	1	1	0				0
321	2020-11-02	1/26/2555	2012-01-26	10/26/2563	2020-10-26	2020-10-26					8.76667	2	1	1	1	0	0	23.7	116	8	HIV	1	1		0	0	0	2		5	1	0	0	6	5	1	1	0				1		1			1
322	2020-11-02	1/9/2562	2019-01-09								1.81389	1	1	1	1	0	0	10.7	81	13	scar contracture	0		0	1	0	0	6		5	0	0	0	0	0	0	0	0				0
330	2020-11-02	12/29/2551	2008-12-29	10/30/2563	2020-10-30	2020-10-30					11.8417	2	1	1	1	0	0	53.7	146	0		0		0	1	0	0	0	37	5	0	0	0	5	2	1	1	0				1	1
291	2020-11-03	7/31/2563	2020-07-31	11/2/2563	2020-11-02	2020-11-02					0.258333	0	1	1	1	1	0	10.5	80	0		0		1	1	2	0	0	48	6	1	0	0	4	0	1	1	0				1	1	1				1
293	2020-11-03	6/12/2553	2010-06-12	11/1/2563	2020-11-01	2020-11-01					10.3917	2	1	1	1	1	0	56	144	6	AR	0		1	1	3	0	0	25	3	0	0	0	6	1	1	1	0				1
294	2020-11-03	3/24/2559	2016-03-24								4.60833	1	1	1	1	0	0	14.4	96	10	turnur syndrome	0		0	1	0	0	0	19	3	0	0	0	3	6	1	1	0				0
295	2020-11-03	5/6/2559	2016-05-06								4.49167	1	1	1	1	1	0	15	99	4	HCM	0		0	1	0	0	0	39	5	1	0	0	1	6	1	1	0				0
296	2020-11-03	11/23/2562	2019-11-23	10/30/2563	2020-10-30	2020-10-30					0.944444	0	1	1	1	0	0	8.1	71	0		0		1	1	2	0	2		3	0	0	0	6	6	1	1	0				1	1	1			1
306	2020-11-03	12/9/2562	2019-12-09	11/1/2563	2020-11-01	2020-11-01					0.9	0	1	1	1	1	0	11		0		0		1	1	2	0	2		3	0	0	0	1	0	1	1	0				1		1			1
345	2020-11-03	9/10/2559	2016-09-10	11/1/2563	2020-11-01	2020-11-01					4.14722	1	1	1	1	0	0	16.6		0		0		1	1	3	0	0	30	7	1	0	0	6	0	1	1	0				1	1	1
348	2020-11-03	4/16/2558	2015-04-16								5.54722	2	1	1	1	0	0	21.2	113	4	congenital heart	0		0	1	0	0	4		3	1	0	0	1	0	1	1	0				0
350	2020-11-03	1/14/2562	2019-01-14	10/30/2563	2020-10-30	2020-10-30					1.80278	1	1	1	1	1	0	10		0		0		1	1	2	0	0	28	8	1	0	0	6	0	1	1	0				1			1
1329	2020-11-03	10/21/2561	2018-10-21	11/2/2563	2020-11-02	2020-11-02					3.03333	1	1	4	4	0	0	10.3	89	0		0		1	1	3	0	4		3	1	0	0	0	0	0	1	0				1	1
335	2020-11-04	12/30/2558	2015-12-30	11/1/2563	2020-11-01	2020-11-01					4.84444	1	1	1	1	1	0	14.3	103	4	congenital heart	0		1	1	2	0	0	30	3	0	0	0	1	0	1	1	0				1	1	1
336	2020-11-04	11/11/2556	2013-11-11	10/24/2563	2020-10-24	2020-10-24					6.98056	2	1	1	1	1	0	34.5	127	7	influenza A encephalitis	0		0	1	0	0	4		3	0	0	0	0	0	0	1	0				1	1
546	2020-11-04	10/31/2559	2016-10-31	11/1/2563	2020-11-01	2020-11-01					4.01111	1	1	1	1	0	0	13.3	98	0		0		1	1	2	0	0	29	6	1	0	0	0	0	0	1	0				1	1	1
590	2020-11-04	9/25/2563	2020-09-25								0.108333	0	1	1	1	1	0	3.3		10	chromosome anormaly,Phelan-McDermid syndrome	0		1	1	3	0	0	37	3	0	0	0	0	0	0	0	0				0
346	2020-11-05	7/19/2549	2006-07-19								14.2944	3	1	1	1	1	0	96	155	13	aneurysm left ICA	0		0	1	0	0	0	41	5	1	0	0	6	0	1	1	0				0
347	2020-11-05	9/30/2558	2015-09-30	10/17/2563	2020-10-17	2020-10-17					5.09722	2	1	1	1	0	0	17	106	7	myasthenia gravis	1		1	1	2	0	0	47	4	0	0	0	1	0	1	1	0				1		1			1
349	2020-11-05	8/27/2561	2018-08-27	11/4/2563	2020-11-04	2020-11-04					2.18889	1	1	1	1	0	0	10	85	0		0		1	1	1	0	2		9	1	0	0	3	0	1	1	0				1		1
604	2020-11-05	12/23/2562	2019-12-23	10/21/2563	2020-10-21	2020-10-21					0.866667	0	1	1	1	1	0	7.9	70	0		0	0		0	0	0	0	30	4	0	0	0	2	0	1	1	0				1		1			1
297	2020-11-06	3/22/2559	2016-03-22	11/3/2563	2020-11-03	2020-11-03					4.62222	1	1	1	1	1	0	26.5	104	6	AR	0		1	1	2	0	0	3	5	1	0	0	1	0	1	1	0				1	1		1
298	2020-11-06	1/21/2559	2016-01-21	11/4/2563	2020-11-04	2020-11-04					4.79167	1	1	1	1	0	0	20	101	0		0		1	1	3	0	0	36	3	0	0	0	6	0	1	1	0				1
314	2020-11-06	2/12/2550	2007-02-12								13.7333	3	1	1	1	0	0	46	157	6	AR	0		1	1	3	0	2		3	0	0	1	0	6	1	1	0				0
315	2020-11-06	5/9/2563	2020-05-09	11/4/2563	2020-11-04	2020-11-04					0.491667	0	1	1	1	1	0	9.2	70	0		0		1	1	2	0	0	23	3	0	0	0	0	0	0	1	0				1		1
334	2020-11-06	1/20/2562	2019-01-20								1.79444	1	1	1	1	0	0	10	80	0		0		1	1	3	0	0	40	5	0	0	0	6	0	1	1	0				1
307	2020-11-09	4/13/2561	2018-04-13	11/6/2563	2020-11-06	2020-11-06					2.57222	1	1	1	1	1	0	10.1	80	6	BPD	0		1	1	2	0	2		6	1	0	0	0	0	0	1	0				1	1	1
308	2020-11-09	5/22/2560	2017-05-22	11/5/2563	2020-11-05	2020-11-05					3.46389	1	1	1	1	1	0	13.7	94	0		0		1	1	3	0	0	29	6	1	0	0	6	0	1	1	0				1	1				1
309	2020-11-09	11/4/2561	2018-11-04	11/6/2563	2020-11-06	2020-11-06					2.01389	1	1	1	1	0	0	13.3	88	0		0		1	1	3	0	2		5	1	0	0	0	0	0	1	0				1	1	1
310	2020-11-09	11/16/2554	2011-11-16								8.98056	2	1	1	1	0	0	26.6	125	13	congenital heart	0		0	1	0	0	0	31	5	1	0	0	5	0	1	1	0				0
311	2020-11-09	4/7/2553	2010-04-07								10.5889	2	1	1	1	1	0	33.2	130	1	ALL	1	1		0	0	0	3		5	1	0	0	6	1	1	1	0				0
312	2020-11-09	9/24/2559	2016-09-24								4.125	1	1	1	1	1	0	13.5	102	13	supracellar mass	0		0	1	0	0	0	11	8	1	0	0	0	0	0	0	0				0
313	2020-11-09	10/1/2545	2002-10-01	11/2/2563	2020-11-02	2020-11-02					18.1056	3	1	1	1	1	0	32.4		7	CP	0		1	1	3	0	2		3	0	0	0	0	0	0	1	0				1	1
331	2020-11-09	11/4/2562	2019-11-04	11/2/2563	2020-11-02	2020-11-02					1.01389	1	1	1	1	1	0	8.8	72	0		0		1	1	2	0	0	38	5	1	0	0	0	6	1	1	0				1	1	1			1
332	2020-11-09	4/30/2563	2020-04-30								0.525	0	1	1	1	1	0	7.5	65	7	AVF RT ACA	0		0	1	0	0	3		6	1	0	0	0	0	0	0	0				0
299	2020-11-10	6/14/2562	2019-06-14								1.40556	1	1	1	1	1	0	10.8	78	3	hepatoblastoma	1		0	1	0	0	0	6	5	1	0	0	2	0	1	1	0				0
300	2020-11-10	5/4/2559	2016-05-04	11/6/2563	2020-11-06	2020-11-06					4.51667	1	1	1	1	0	0	17.9	102	7	CP	0		1	1	2	0	0	18	3	0	0	0	0	6	1	1	0				1	1	1
301	2020-11-10	10/28/2556	2013-10-28	11/9/2563	2020-11-09	2020-11-09					7.03333	2	1	1	1	0	0	18	117	0		0		1	1	3	0	4		5	0	0	0	6	5	1	1	0				1	1
302	2020-11-10	4/17/2563	2020-04-17	11/8/2563	2020-11-08	2020-11-08					0.563889	0	1	1	1	1	0	5.5	61	0		0		1	1	3	0	2		4	0	0	0	6	0	1	1	0				1	1
303	2020-11-10	4/16/2560	2017-04-16	11/4/2563	2020-11-04	2020-11-04					3.56667	1	1	1	1	0	0	11.4	91	0		0		1	1	1	0	0	14	6	1	0	0	6	0	1	1	0				1	1	1			1
304	2020-11-10	7/14/2557	2014-07-14								6.32222	2	1	1	1	0	0	24	127	2	hypoplastic BM	1		0	1	0	0	0	11	3	0	0	0	0	0	0	0	0				0
305	2020-11-10	8/6/2558	2015-08-06								5.26111	2	1	1	1	0	0	27.9	112	5	JDM	1		0	1	0	0	3		4	0	0	0	1	0	1	1	0				0
316	2020-11-10	1/21/2559	2016-01-21								4.80278	1	1	1	1	1	0	15.1	103	4	congenital heart	0		0	1	0	0	0	47	3	0	0	0	6	6	1	1	0				0
317	2020-11-10	9/26/2563	2020-09-26	11/8/2563	2020-11-08	2020-11-08					0.122222	0	1	1	1	1	0	4.5	56	0		0		1	1	3	0	3		4	1	0	0	5	0	1	1	0				1	1
318	2020-11-10	1/6/2553	2010-01-06								10.8444	2	1	1	1	1	0	52	140	3	Ependymoma	1		0	1	0	0	2		4	0	0	0	1	5	1	1	0				0
319	2020-11-10	12/9/2563	2020-12-09								0.0805556	0	1	1	1	0	0	11.3	82	4	congenital heart	0		0	1	0	0	2		7	1	0	0	0	0	0	0	0				0
320	2020-11-10	10/29/2559	2016-10-29								4.03056	1	1	1	1	0	0	13.6	96	1	LCH	1		0	1	0	0	0	44	4	0	0	0	2	6	1	1	0				0
333	2020-11-10	12/21/2557	2014-12-21								5.88611	2	1	1	1	0	0	14.3	105	4	congenital heart	0		0	1	0	0	3		7	1	0	0	1	0	1	1	0				0
456	2020-11-10	4/14/2563	2020-04-14	12/19/2563	2020-12-19	2020-11-10					0.572222	0	1	1	1	1	0	8.7	68	0		0		1	1	2	0	0	37	7	1	0	0	2	0	1	1	0				1	1	1			1
594	2020-11-11	6/19/2550	2007-06-19								13.3944	3	1	1	1	0	0	27.7	130	13	alagille syndrome	0		0	1	0	0	0	21	4	1	0	0	6	7	1	1	0				0
324	2020-11-12	12/2/2562	2019-12-02	11/8/2563	2020-11-08	2020-11-08					0.944444	0	1	1	1	1	0	10.2	74	0		0		1	1	2	0	0	38	6	1	0	0	1	0	1	1	0				1	1	1
328	2020-11-12	11/8/2562	2019-11-08								1.01111	1	1	1	1	0	0	8.7	72	0		0	0		0	0	0	1		5	1	0	0	2	0	1	1	0				0
339	2020-11-12	6/16/2559	2016-06-16	11/8/2563	2020-11-08	2020-11-08					4.40556	1	1	1	1	1	0	14.6	102	9	crohn disease	1		0	1	0	0	4		4	0	0	0	7	0	1	1	0				1	1	1			1
340	2020-11-12	1/16/2563	2020-01-16	11/5/2563	2020-11-05	2020-11-05					0.822222	0	1	1	1	1	0	9.5	71	0		0		1	1	2	0	0	30	5	1	0	0	0	0	0	1	0				1	1	1			1
341	2020-11-12	6/27/2560	2017-06-27	11/9/2563	2020-11-09	2020-11-09					3.375	1	1	1	1	0	0	13.7	96	6	AR	0		1	1	3	0	2		4	0	0	0	6	0	1	1	0				1	1
343	2020-11-12	9/9/2563	2020-09-09								0.175	0	1	1	1	1	0	48.8	140	9	crohn disease	1		0	1	0	0	3		3	0	0	0	6	0	1	1	0				0
344	2020-11-12	10/6/2548	2005-10-06								15.1	3	1	1	1	1	0	41	157	11	B/E thalassemia S/P BMT	0		0	1	0	0	6		5	1	0	0	0	1	1	1	0				0
326	2020-11-13	5/5/2560	2017-05-05	11/8/2563	2020-11-08	2020-11-08					3.52222	1	1	1	1	0	0	16.6	105	0		0		1	1	1	0	2		5	1	0	0	6	0	1	1	0				1	1	1			1
327	2020-11-13	7/16/2558	2015-07-16	11/6/2563	2020-11-06	2020-11-06					5.325	2	1	1	1	1	0	13.8	105	0		0		1	1	3	0	0	29	9	1	0	0	6	0	1	1	0				1	1	1			1
329	2020-11-13	7/13/2551	2008-07-13								12.3333	3	1	1	1	0	0	31.2	128	4	congenital heart	0		0	1	0	0	5		3	0	0	0	1	1	1	1	0				0
338	2020-11-13	6/2/2563	2020-06-02	12/9/2563	2020-12-09	2020-11-09					0.444444	0	1	1	1	1	0	8	67	0		0		1	1	2	0	0		4	0	0	0	0	0	0	1	0				1	1	1			1
342	2020-11-13	4/10/2561	2018-04-10	11/9/2563	2020-11-09	2020-11-09			11/13/2563	2020-11-13	2.59167	1	1	1	1	0	0	13.5	90	0		0		1	1	2	0	0	30	3	0	0	0	0	0	0	1	0				1	1	1			1
585	2020-11-16	6/24/2558	2015-06-24								4.56111	1	1	1	1	1	0	21.9	113	0	osteomyelitis	0	1		0	0	0	2		6	0	0	0	6	1	1	1	0				0
351	2020-11-18	4/6/2561	2018-04-06	11/11/2563	2020-11-11	2020-11-11					2.61667	1	1	1	1	0	0	11.2	88	0		0		1	1	2	0	0	42	3	0	0	0	6	0	1	1	0				1	1	1
352	2020-11-18	4/2/2563	2020-04-02	11/15/2563	2020-11-15	2020-11-15					0.627778	0	1	1	1	1	0	7.8	65	0		0		1	1	2	0	0	36	5	1	0	0	2	0	1	1	0				1		1			1
353	2020-11-18	8/19/2562	2019-08-19	11/15/2563	2020-11-15	2020-11-15					1.24722	1	1	1	1	0	0	9.4	78	0		0		1	1	3	0	2		6	1	0	0	3	0	1	1	0				1	1
485	2020-11-18	4/9/2561	2018-04-09	11/16/2563	2020-11-16	2020-11-16			11/19/2563	2020-11-19	2.60833	1	1	1	1	1	0	14.2	96	6	AR	0		1	1	1	0	0	36	5	1	0	0	6	1	1	1	0				1			1		1
498	2020-11-18	4/28/2562	2019-04-28	11/14/2563	2020-11-14	2020-11-14			11/17/2563	2020-11-17	1.55556	1	1	1	1	0	0	10.8	80	0		0		1	1	2	0	2		3	0	0	0	6	0	1	1	0				1	1	1			1
499	2020-11-18	11/1/2563	2020-11-01	11/10/2563	2020-11-10	2020-11-10					0.0472222	0	1	1	1	1	0	3.3	48	0		0		1	1	2	0	0	11	5	1	0	0	0	0	0	1	0				1		1			1
500	2020-11-18	8/17/2562	2019-08-17	11/11/2563	2020-11-11	2020-11-11					1.25278	1	1	1	1	0	0	7.3	76	0		0		1	1	2	0	2		6	1	0	0	2	1	1	1	0				1	1	1	1
501	2020-11-18	8/17/2562	2019-08-17	11/9/2563	2020-11-09	2020-11-09					1.25278	1	1	1	1	0	0	7.9	69	6	BPD	0		1	1	1	0	2		6	1	0	0	2	0	1	1	0				1		1			1
528	2020-11-18	2/18/2562	2019-02-18	11/12/2563	2020-11-12	2020-11-12					1.75	1	1	1	1	0	0	12.7	87	0		0		1	1	3	0	0	11	6	1	0	0	2	0	1	1	0				1	1
529	2020-11-18	6/29/2557	2014-06-29								6.38611	2	1	1	1	1	0	27	117	4	congenital heart	0		0	1	0	0	6		5	0	0	0	1	0	1	1	0				0
530	2020-11-18	10/30/2550	2007-10-30								13.05	3	1	1	1	1	0	42	154	1	1dx ALL	0		0	1	0	0	2		4	0	0	0	0	0	0	0	0				0
548	2020-11-18	10/17/2549	2006-10-17								14.0861	3	1	1	1	0	0	70.9	159	5	SLE	1		1	1	3	0	2		4	0	0	0	6	0	1	1	0				0
571	2020-11-18	8/20/2563	2020-08-20	11/15/2563	2020-11-15	2020-11-15					0.244444	0	1	1	1	0	0	6.3	61	0		0		1	1	2	0	2		6	1	0	0	4	0	1	1	0				1		1			1
502	2020-11-19	6/18/2562	2019-06-18	11/14/2563	2020-11-14	2020-11-14					1.41944	1	1	1	1	0	0	10.8	86	0		0		1	1	1	0	2		6	1	0	0	0	0	0	1	0				1	1		1		1
503	2020-11-19	7/22/2562	2019-07-22	11/16/2563	2020-11-16	2020-11-16					1.325	1	1	1	1	1	0	10.8	69	0		0		1	1	2	0	2		4	0	0	0	6	0	1	1	0				1	1	1			1
504	2020-11-19	9/9/2561	2018-09-09	11/18/2563	2020-11-18	2020-11-18					2.19444	1	1	1	1	0	0	17.9	92	0		0		1	1	3	0	2		3	0	0	0	6	0	1	1	0				1
505	2020-11-19	7/23/2559	2016-07-23	11/15/2563	2020-11-15	2020-11-15					4.32222	1	1	1	1	0	0	16.9	106	6	AR	0		1	1	1	0	0	2	5	1	0	0	6	0	1	1	0				1	1	1			1
1129	2020-11-19	10/26/2562	2019-10-26	11/16/2563	2020-11-16	2020-11-16					1.06389	1	1	1	1	0	0	9.1	73	0		0		1	1	2	0	2		4	1	0	0	3	0	1	1	0				1	1	1			1
1151	2020-11-19	7/8/2563	2020-07-08	11/17/2563	2020-11-17	2020-11-17					0.363889	0	1	1	1	1	0	6.6	62	0		0		1	1	2	0	2		6	1	0	0	5	0	1	1	0				1	1	1
486	2020-11-23	8/19/2554	2011-08-19								9.26111	2	1	1	1	1	0	21.2	126	13	scoliosis	0		0	1	0	0	4		4	1	0	0	6	0	1	1	0				0
488	2020-11-23	3/10/2563	2020-03-10	11/9/2563	2020-11-09	2020-11-09					0.702778	0	1	1	1	0	0	8.8	62	0		0		1	1	2	0	0	44	5	1	0	0	2	0	1	1	0				1	1	1			1	1
489	2020-11-23	1/22/2563	2020-01-22	11/15/2563	2020-11-15	2020-11-15					0.836111	0	1	1	1	0	0	8	71	0		0		1	1	2	0	0	26	4	1	0	0	0	0	0	1	0				1	1	1
490	2020-11-23	5/2/2562	2019-05-02	11/18/2563	2020-11-18	2020-11-18					1.55833	1	1	1	1	0	0	10.5	82	0		0		1	1	2	0	0	42	9	1	0	0	6	0	1	1	0				1	1	1			1	1
491	2020-11-23	5/8/2561	2018-05-08	11/19/2563	2020-11-19	2020-11-19					2.54167	1	1	1	1	1	0	13.8	91	0		0		1	1	1	0	0	42	5	1	0	0	6	0	1	1	0				1		1	1		1
492	2020-11-23	10/10/2562	2019-10-10	11/19/2563	2020-11-19	2020-11-19					1.11944	1	1	1	1	1	0	10	76	0		0		1	1	2	0	2		4	1	0	0	6	0	1	1	0				1	1	1			1
495	2020-11-23	2/18/2562	2019-02-18	11/13/2563	2020-11-13	2020-11-13					1.76389	1	1	1	1	0	0	12.4	88	0		0		1	1	3	0	0	11	6	1	0	0	2	0	1	1	0				1	1
497	2020-11-23	9/25/2563	2020-09-25								0.161111	0	1	1	1	1	0			10	multiple anomaly	0		1	1	3	0	0	7	4	0	0	0	5	0	1	1	0				0
450	2020-11-24	5/14/2563	2020-05-14	11/10/2563	2020-11-10	2020-11-10					0.527778	0	1	1	1	1	0	7.5	59	7	meningocele,hydrocephalus	0		1	1	3	0	6		6	1	0	0	0	4	1	1	0				1
487	2020-11-24	12/23/2547	2004-12-23								15.9194	3	1	1	1	0	0	46.2	157	12	IgA nephropathy	0	1		0	0	0	3		3	1	0	0	6	7	1	1	0				0
494	2020-11-24	7/18/2560	2017-07-18	11/19/2563	2020-11-19	2020-11-19					3.35	1	1	1	1	1	0	14.8	99	0		0		1	1	2	0	0	26	5	1	0	0	6	3	1	1	0				1	1	1			1
496	2020-11-24	3/22/2560	2017-03-22	11/21/2563	2020-11-21	2020-11-21					3.67222	1	1	1	1	1	0	26	108	0		0		1	1	3	0	0	6	4	1	0	0	6	0	1	1	0				1	1
522	2020-11-24	10/21/2562	2019-10-21	11/18/2563	2020-11-18	2020-11-18					1.09167	1	1	1	1	0	0	8	75	0		0		1	1	2	0	3		9	1	0	0	2	0	1	1	0				1	1	1			1
523	2020-11-24	8/28/2558	2015-08-28	11/21/2563	2020-11-21	2020-11-21					5.23889	2	1	1	1	1	0	13.9	105	0		0		1	1	3	0	0	27	4	0	0	0	6	0	1	1	0				1	1
524	2020-11-24	9/13/2558	2015-09-13	11/22/2563	2020-11-22	2020-11-22					5.19722	2	1	1	1	0	0	20	109	0		0		1	1	3	0	0	36	4	0	0	0	6	5	1	1	0				1	1
525	2020-11-24	7/20/2559	2016-07-20	11/21/2563	2020-11-21	2020-11-21					4.34444	1	1	1	1	0	0	17	89	0		0		1	1	2	0	0	43	5	1	0	0	6	6	1	1	0				1	1		1		1
526	2020-11-24	3/25/2563	2020-03-25	11/19/2563	2020-11-19	2020-11-19					0.663889	0	1	1	1	1	0	4	71	0		0		1	1	2	0	0	38	7	1	0	0	6	3	1	1	0				1	1	1
527	2020-11-24	8/4/2560	2017-08-04	11/23/2563	2020-11-23	2020-11-23					3.30556	1	1	1	1	0	0	21.1	107	6	asthma	0		1	1	2	0	2		10	1	0	0	0	0	0	1	0				1	1	1			1
402	2020-11-25	3/29/2561	2018-03-29	11/20/2563	2020-11-20	2020-11-20					2.65556	1	1	1	1	0	0	9.6	85	0		0		1	1	3	0	2		4	1	0	0	6	0	1	1	0				1	1				1
403	2020-11-25	8/28/2561	2018-08-28	11/24/2563	2020-11-24	2020-11-24					2.24167	1	1	1	1	0	0	11.6	87	0		0		1	1	3	0	0	26	4	0	0	0	2	0	1	1	0				1
520	2020-11-25	12/20/2562	2019-12-20	11/3/2563	2020-11-03	2020-11-03					0.930556	0	1	1	1	1	0	9.1	72	0		0		1	1	3	0	2		6	1	0	0	0	0	0	1	0				1	1
401	2020-11-26	1/8/2551	2008-01-08								12.8833	3	1	1	1	1	0	32.5	143	9	crohn disease	1		0	1	0	0	0	33	4	0	0	0	6	6	1	1	0				0
519	2020-11-27	9/20/2562	2019-09-20	11/21/2563	2020-11-21	2020-11-21					1.18611	1	1	1	1	0	0	9.8	81	3	retinoblastoma	1		1	1	2	0	0	31	8	1	0	0	6	0	1	1	0				1	1	1			1
521	2020-11-27	8/7/2561	2018-08-07								2.30556	1	1	1	1	0	0	12.3	87	4	congenital heart	0		0	1	0	0	2		4	0	0	0	0	0	0	0	0				0
531	2020-11-27	4/12/2562	2019-04-12								1.625	1	1	1	1	1	0	9.1	76	12	bilat VUR	0		0	1	0	0	2		5	1	0	0	3	5	1	1	0				0
532	2020-11-27	2/1/2560	2017-02-01	11/25/2563	2020-11-25	2020-11-25					3.82222	1	1	1	1	1	0	13	96	0		0		1	1	3	0	0	10			0	0	6	0	1	1	0				1	1
533	2020-11-27	7/30/2563	2020-07-30	11/24/2563	2020-11-24	2020-11-24					0.325	0	1	1	1	0	0	6.2	70	0		0		1	1	2	0	2		3	0	0	0	0	0	0	1	0				1	1	1			1	1
534	2020-11-27	1/26/2563	2020-01-26	11/22/2563	2020-11-22	2020-11-22					0.836111	0	1	1	1	0	0	7.2	69	0		0		1	1	2	0	0	26	3	0	0	0	6	6	1	1	0				1	1	1			1
535	2020-11-27	1/26/2562	2019-01-26	11/25/2563	2020-11-25	2020-11-25					1.83611	1	1	1	1	0	0	7.2	69	0		0		1	1	3	0	0	44	5	1	0	0	6	0	1	1	0				1	1
536	2020-11-27	11/26/2560	2017-11-26	11/20/2563	2020-11-20	2020-11-20			11/27/2563	2020-11-27	3.00278	1	1	1	1	0	0	10.1	82	0		0		1	1	2	0	0	2			0	0	6	0	1	1	0				1	1	1			1
538	2020-11-27	2/13/2550	2007-02-13	11/26/2563	2020-11-26	2020-11-26			11/28/2563	2020-11-28	13.7889	3	1	1	1	1	0	27.5	145	7	epilepsy	0		1	1	2	0	2		4	0	0	0	5	0	1	1	0				1	1	1
561	2020-11-27	12/7/2558	2015-12-07	11/24/2563	2020-11-24	2020-11-24					4.97222	2	1	1	1	1	0	15	120	0		0		1	1	3	0	4		3	0	0	0	3	0	1	1	0				1				1
562	2020-11-27	8/6/2562	2019-08-06								1.30833	1	1	1	1	0	0	8.9	73	13	immature colonic ganglion	0		0	1	0	0	0	48	8	1	0	0	0	0	0	0	0				0
454	2020-11-29	12/18/2563	2020-12-18								0.0527778	0	1	1	1	0	0	15.9	98	0		0	1		0	0	0	0	36	4	1	0	0	2	0	1	1	0				0
541	2020-11-29	5/26/2557	2014-05-26	11/27/2563	2020-11-27	2020-11-27					6.50833	2	1	1	1	0	0	15.9	107	0		0		1	1	3	0	0	36	2	0	0	0	2	0	1	1	0				1	1
451	2020-11-30	1/13/2559	2016-01-13								4.88056	1	1	1	1	0	0	17	110	13	ruptured AVM	0		0	1	0	0	2		4	0	0	0	0	0	0	0	0				0
453	2020-11-30	4/19/2559	2016-04-19	11/15/2563	2020-11-15	2020-11-15					4.61389	1	1	1	1	0	0	16	108	0		0		1	1	2	0	0	29	4	0	0	0	6	6	1	1	0				1	1	1			1
455	2020-11-30	9/3/2561	2018-09-03	11/3/2563	2020-11-30	2020-11-30			11/30/2563	2020-11-30	2.24167	1	1	1	1	1	0	13	89	0		0		1	1	2	0	0	6	3	0	0	0	6	6	1	1	0				1		1			1
537	2020-11-30	1/26/2561	2018-01-26	11/25/2563	2020-11-25	2020-11-25					2.84444	1	1	1	1	1	0	14.6	92	0		0		1	1	1	0	0	32	6	1	0	0	6	0	1	1	0				1	1		1		1
540	2020-11-30	7/19/2562	2019-07-19	11/26/2563	2020-11-26	2020-11-26			11/30/2563	2020-11-30	1.36389	1	1	1	1	1	0	11.8	84	0		0		1	1	2	0	0	27	5	1	0	0	4	0	1	1	0				1	1	1			1
554	2020-11-30	5/30/2553	2010-05-30	11/26/2563	2020-11-26	2020-11-26					10.5	2	1	1	1	1	0	36.6	146	0		0		1	1	2	0	0	37	6	1	0	0	6	6	1	1	0				1			1
609	2020-11-30	9/27/2563	2020-09-27								0.258333	0	1	2	2	0	0	5.3	56	0		0	1		0	0	0	0	36	4	0	0	0	0	0	0	0	0				0
433	2020-12-01	4/24/2561	2018-04-24	11/24/2563	2020-11-24	2020-11-24			12/1/2563	2020-12-01	2.60278	1	2	2	2	1	0	9.1	77	7	CP	0		1	1	2	0	2		4	1	0	0	5	6	1	1	0				1	1	1			1
446	2020-12-01	6/13/2563	2020-06-13	12/1/2563	2020-12-01	2020-12-01			12/2/2563	2020-12-02	0.466667	0	2	2	2	0	0	6.1	62.5	0		0		1	1	2	0	0	29	3	0	0	0	0	0	0	1	0				1	1	1			1
452	2020-12-01	4/4/2557	2014-04-04	11/29/2563	2020-11-29	2020-11-29					6.65833	2	2	2	2	1	0	35.9	130.6	0		0		1	1	3	0	2		3	0	0	0	6	0	1	1	0				1	1
560	2020-12-01	7/12/2546	2003-07-12	11/26/2563	2020-11-26	2020-11-26					17.3861	3	2	2	2	1	0	49	172	3	osteosarcoma	1		1	1	3	0	2		10	1	0	0	0	0	0	1	0				1	1
1128	2020-12-01	7/5/2563	2020-07-05	11/23/2563	2020-11-23	2020-11-23			11/30/2563	2020-11-30	0.405556	0	2	2	2	1	0	6.6	61	0		0		1	1	2	0	2		3	0	0	0	0	0	0	1	0				1		1			1
355	2020-12-02	7/21/2563	2020-07-21								0.363889	0	2	2	2	0	0	5.9	59	4	congenital heart	0		0	1	0	0	0	38	4	1	0	0	5	0	1	1	0				0
359	2020-12-02	9/23/2562	2019-09-23	11/28/2563	2020-11-28	2020-11-28			12/3/2563	2020-12-03	1.19167	1	2	2	2	1	0	10.8	82	0		0		1	1	2	0	0	21	7	1	0	0	6	0	1	1	0				1	1	1			1
360	2020-12-02	11/30/2562	2019-11-30	11/20/2563	2020-11-20	2020-11-20					1.00556	1	2	2	2	1	0	9	78	0		0		1	1	2	0	0	6	6	1	0	0	6	6	1	1	0				1		1			1
361	2020-12-02	2/23/2550	2007-02-23								13.775	3	2	2	2	0	0	44.1	162	0		0		0	1	0	0	2		5	1	0	0	1	6	1	1	0				0
362	2020-12-02	4/17/2554	2011-04-17	11/28/2563	2020-11-28	2020-11-28					9.625	2	2	2	2	1	0	36.6	133	6	Asthma	0		1	1	2	0	2		4	1	0	0	1	0	1	1	0				1	1		1
434	2020-12-02	7/7/2562	2019-07-07								1.40278	1	2	2	2	0	0	10	76	4	PDA	0		0	1	0	0	2		6	1	0	0	0	0	0	0	0				0
435	2020-12-02	8/5/2553	2010-08-05								10.325	2	2	2	2	0	0	42	124	5	JDM	1		0	1	0	0	6		7	1	0	0	0	4	1	1	0				0
436	2020-12-02	9/29/2549	2006-09-29								14.175	3	2	2	2	0	0	34	145	5	SLE	1		0	1	0	0	4		5	1	0	0	0	5	1	1	0				0
445	2020-12-02	11/16/2560	2017-11-16	11/25/2563	2020-11-25	2020-11-25					3.04444	1	2	2	2	1	0	18		0		0		1	1	3	0	0	14	3	1	0	0	6	7	1	1	0				1	1	1			1
447	2020-12-02	7/25/2558	2015-07-25	11/28/2563	2020-11-28	2020-11-28					5.35278	2	2	2	2	0	0	40		7	epilepsy	0		1	1	2	0	0	26	3	0	0	0	0	0	0	1	0				1	1	1
553	2020-12-02	12/11/2558	2015-12-11								4.975	2	2	2	2	1	0	20.1	106	13	prader willi syndrome	0		0	1	0	0	3		5	1	0	0	1	0	1	1	0				0
555	2020-12-02	9/10/2560	2017-09-10								3.22778	1	2	2	2	0	0	14.3	96	13	claw hand deformity	0		0	1	0	0	3		3	0	0	0	6	7	1	1	0				0
356	2020-12-03	4/7/2555	2012-04-07								8.65556	2	2	2	2	1	0	33.2	126	6	chronic sinusitis	0		0	1	0	0	0	6	4	1	0	0	6	0	1	1	0				0
357	2020-12-03	10/2/2560	2017-10-02	10/30/2563	2020-10-30	2020-10-30					3.16944	1	2	2	2	1	0	12.6	95	0		0		1	1	2	0	2		4	1	0	0	6	0	1	1	0				1	1	1			1
358	2020-12-03	11/24/2561	2018-11-24	12/2/2563	2020-12-02	2020-12-02					2.025	1	2	2	2	0	0	10.6	84	0		0		1	1	3	0	0	29	4	1	0	0	6	7	1	1	0				1
363	2020-12-04	7/26/2559	2016-07-26	12/2/2563	2020-12-02	2020-12-02					4.35556	1	2	2	2	0	0	11	94	4	complex heart disease	0		1	1	3	0	0	38	7	1	0	0	6	6	1	1	0				1	1
364	2020-12-04	3/19/2558	2015-03-19	12/3/2563	2020-12-03	2020-12-03					5.70833	2	2	2	2	1	0	14.9	105	6	AR	0		1	1	3	0	2		5	1	0	0	6	0	1	1	0				1	1
550	2020-12-06	2/7/2555	2012-02-07								8.83056	2	2	2	2	0	0	19.2		7	epilepsy	0	1		0	0	0	2		4	1	0	0	6	0	1	1	0				0
366	2020-12-07	1/16/2560	2017-01-16	12/2/2563	2020-12-02	2020-12-02			12/7/2563	2020-12-07	3.89167	1	2	2	2	0	0	17	102	0		0		1	1	2	0	0	38	6	1	0	0	6	0	1	1	0				1		1
367	2020-12-07	2/3/2562	2019-02-03	12/5/2563	2020-12-05	2020-12-05					1.84444	1	2	2	2	1	0	12	83	13	scar contracture	0		0	1	0	0	5		5	1	0	0	2	6	1	1	0				1		1			1
368	2020-12-07	12/8/2562	2019-12-08	12/4/2563	2020-12-04	2020-12-04					0.997222	1	2	2	2	0	0	10	72	0		0		1	1	2	0	0	2	7	1	0	0	6	0	1	1	0				1	1	1			1
369	2020-12-07	2/13/2563	2020-02-13	12/4/2563	2020-12-04	2020-12-04					0.816667	0	2	2	2	1	0	6.4	65	9	biliary atresia	0		1	1	3	0	2		6	1	0	0	0	6	1	1	0				1	1	1			1
370	2020-12-07	8/25/2554	2011-08-25	11/7/2563	2020-11-07	2020-11-07					9.28333	2	2	2	2	0	0	24.6	127	0		0		1	1	3	0	3		5	1	0	0	1	6	1	1	0				1	1
371	2020-12-07	5/4/2561	2018-05-04	12/1/2563	2020-12-01	2020-12-01					2.59167	1	2	2	2	1	0	18.7	99	6	AR	0		1	1	2	0	2		2	0	0	0	6	6	1	1	0				1	1	1			1
372	2020-12-07	9/15/2554	2011-09-15	11/23/2563	2020-11-23	2020-11-23					9.22778	2	2	2	2	1	0	38	135	6	AR	0		1	1	3	0	0	38	3	0	0	0	6	5	1	1	0				1	1
379	2020-12-07	9/11/2556	2013-09-11	12/6/2563	2020-12-06	2020-12-06					7.23889	2	2	2	2	0	0	22.9	121	0		0		1	1	3	0	0	42	3	0	0	0	6	0	1	1	0				1	1	1			1
380	2020-12-07	1/25/2549	2006-01-25								14.8667	3	2	2	2	1	0	42	148	4	congenital heart	0		0	1	0	0	6		4	0	0	0	1	0	1	1	0				0
462	2020-12-07	8/6/2556	2013-08-06								7.33611	2	2	2	2	1	0	29	123	13	ruptured AVM	0		0	1	0	0	2		4	1	0	0	1	6	1	1	0				0
470	2020-12-07	10/7/2563	2020-10-07	12/2/2563	2020-12-02	2020-12-02			12/7/2563	2020-12-07	0.166667	0	2	2	2	1	0	5.4	56	0		0		1	1	2	0	2		4	0	0	0	5	0	1	1	0				1	1		1
471	2020-12-07	7/10/2563	2020-07-10	12/4/2563	2020-12-04	2020-12-04			12/7/2563	2020-12-07	0.408333	0	2	2	2	1	0	9	75	6	BPD	0		1	1	2	0	0	43	4	1	0	0	5	6	1	1	0				1	1	1			1
472	2020-12-07	7/6/2549	2006-07-06	12/6/2563	2020-12-06	2020-12-06					14.4194	3	2	2	2	0	0	50	154	14	DM	0		1	1	3	0	2		8	1	0	0	6	6	1	1	0				1
1649	2020-12-07	6/3/2561	2018-06-03								2.51111	1	2	2	2	0	0	11.9	85	10	CGD	1	1		0	0	0	2		3	0	0	0	2	0	1	1	0				0
373	2020-12-08	5/13/2563	2020-05-13	12/4/2563	2020-12-04	2020-12-04			12/8/2563	2020-12-08	0.569444	0	2	2	2	1	0	6.4	65	0		0		1	1	2	0	2		5	0	0	0	6	7	1	1	0				1		1			1
374	2020-12-08	4/15/2556	2013-04-15								7.64722	2	2	2	2	0	0	21.5	105	10	gaucher disease	0		0	1	0	0	3		4	1	0	0	0	4	1	1	0				0
375	2020-12-08	1/4/2550	2007-01-04	12/6/2563	2020-12-06	2020-12-06					13.9278	3	2	2	2	1	0	44.5	156	9	cirrhosis	0		1	1	3	0	0	17	2	0	0	0	2	0	1	1	0				1	1
376	2020-12-08	12/5/2557	2014-12-05								6.00833	2	2	2	2	1	0	27.8	118	6	AR	0		0	1	0	0	2		3	0	0	0	0	0	0	0	0				0
377	2020-12-08	8/2/2557	2014-08-02	12/1/2563	2020-12-01	2020-12-01			12/8/2563	2020-12-08	6.35	2	2	2	2	0	0	15.5	105	6	cystic fibrosis	0		1	1	2	0	2		4	0	0	0	6	0	1	1	0				1		1
378	2020-12-08	12/11/2551	2008-12-11	12/5/2563	2020-12-05	2020-12-05					11.9917	3	2	2	2	1	0	34.7	134	0		0		1	1	3	0	0	6	3	0	0	0	6	7	1	1	0				1
381	2020-12-08	4/1/2563	2020-04-01								0.686111	0	2	2	2	0	0	8.3	67	0		0	2		0	3	0	0	41	4	1	0	0	6	0	1	1	0				0
382	2020-12-08	12/2/2561	2018-12-02	12/4/2563	2020-12-04	2020-12-04					2.01667	1	2	2	2	1	0	14.8	96	0		0		1	1	3	0	0	17	10	1	0	0	6	7	1	1	0				1	1
383	2020-12-08	11/2/2562	2019-11-02	12/3/2563	2020-12-03	2020-12-03			12/8/2563	2020-12-08	1.1	1	2	2	2	1	0	10.7	72	0		0		1	1	2	0	0	39	5	1	0	0	4	0	1	1	0				1	1	1			1
598	2020-12-08	11/28/2557	2014-11-28	12/7/2563	2020-12-07	2020-12-07			12/8/2563	2020-12-08	6.02778	2	2	2	2	1	0	20	115	0		0		1	1	2	0	0	10	4	0	0	0	1	0	1	1	0				1		1			1
384	2020-12-09	11/17/2563	2020-11-17	12/8/2563	2020-12-08	2020-12-08					0.0611111	0	2	2	2	1	0	3.6	53	0		0		1	1	3	0	2		10	1	0	0	0	0	0	1	0				1	1				1
385	2020-12-09	8/19/2563	2020-08-19	12/7/2563	2020-12-07	2020-12-07					0.305556	0	2	2	2	0	0	7.2	60	0		0		1	1	3	0	2		4	0	0	0	5	0	1	1	0				1	1
461	2020-12-09	7/26/2559	2016-07-26								4.36944	1	2	2	2	0	0	12.6	95	13	Bilat VUR	0		0	1	0	0	3		6	1	0	0	0	0	0	0	0				0
464	2020-12-09	3/3/2557	2014-03-03								6.76667	2	2	2	2	1	0	20.6	119	6	BPD	0		1	1	3	0	2		4	1	0	0	1	0	1	1	0				0
466	2020-12-09	12/20/2548	2005-12-20								14.9694	3	2	2	2	1	0	32.5	154	4	congenital heart	0		0	1	0	0	3		3	0	0	0	6	7	1	1	0				0
467	2020-12-09	1/9/2562	2019-01-09								1.91667	1	2	2	2	1	0	9.1	76	10	Down syndrome	0		0	1	0	0	4		7	1	0	0	0	0	0	0	0				0
468	2020-12-09	4/28/2563	2020-04-28								0.613889	0	2	2	2	1	0	6.8	67	6	BPD	0		0	1	0	0	2		4	0	0	0	0	0	0	0	0				0
469	2020-12-09	7/7/2562	2019-07-07								1.42222	1	2	2	2	0	0	8.1	74	13	ambiguous genitalia	0		0	1	0	0	0	44	5	1	0	0	2	0	1	1	0				0
1137	2020-12-09	7/2/2563	2020-07-02	12/4/2564	2021-12-04	2020-12-04			12/9/2563	2020-12-09	0.436111	0	2	2	2	1	0	9	65	2	G6PD deficiency	0		1	1	2	0	2		7	1	0	0	5	0	1	1	0				1			1		1
388	2020-12-11	9/19/2561	2018-09-19	12/4/2563	2020-12-04	2020-12-04			12/11/2563	2020-12-11	2.22778	1	2	2	2	0	0	14.7	94	0		0		1	1	2	0	2		8	1	0	0	6	0	1	1	0				1	1		1		1
394	2020-12-11	7/11/2563	2020-07-11								0.416667	0	2	2	2	0	0	7.1	63	0		0	2		0	3	0	0	21	4	1	0	0	5	0	1	1	0				0
395	2020-12-11	9/3/2561	2018-09-03	11/27/2563	2020-11-27	2020-11-27					2.27222	1	2	2	2	0	0	12.1	84	4	congenital heart	0		1	1	3	0	0	2	4	1	0	0	7	0	1	1	0				1	1	1			1
465	2020-12-11	10/7/2552	2009-10-07	12/9/2563	2020-12-09	2020-12-09					11.1778	2	2	2	2	1	0	29.5	142	1	lymphoma	1		1	1	2	0	0	34	6	1	0	0	0	0	0	1	0				1	1
389	2020-12-12	9/15/2562	2019-09-15	12/12/2563	2020-12-12	2020-12-12					1.24167	1	2	2	2	0	0	9.8	77	0		0		1	1	3	0	2		5	1	0	0	6	6	1	1	0				1	1
408	2020-12-13	1/9/2552	2009-01-09								11.9278	2	2	2	2	0	0	50.5	158	3	CA nasopharynx	1		0	1	0	0	2		7	1	0	0	6	0	1	1	0				0
387	2020-12-14	6/5/2558	2015-06-05	12/7/2563	2020-12-07	2020-12-07					5.525	2	2	2	2	0	0	19.3	114	7	paraperesis	0		0	1	0	0	4		4	1	0	0	5	7	1	1	0				1			1		1
390	2020-12-14	1/19/2548	2005-01-19	12/12/2563	2020-12-12	2020-12-12					15.9028	3	2	2	2	1	0	62	171	3	recurrent GBM	1		1	1	3	0	2		6	1	0	0	5	7	1	1	0				1
391	2020-12-14	7/1/2557	2014-07-01	12/11/2563	2020-12-11	2020-12-11			12/12/2563	2020-12-12	6.45278	2	2	2	2	1	0	25.9	125	0		0		1	1	3	0	0	14	5	1	0	0	6	6	1	1	0				1		1			1
392	2020-12-14	8/12/2551	2008-08-12	12/12/2563	2020-12-12	2020-12-12					12.3389	3	2	2	2	0	0	54.5	146	4	congenital heart	0		1	1	2	0	0	12	4	0	0	0	6	6	1	1	0				1	1	1
393	2020-12-14	12/24/2561	2018-12-24	12/10/2563	2020-12-10	2020-12-10					1.97222	1	2	2	2	0	0	10.7	82	13	hemangioma	0		0	1	0	0	3		6	1	0	0	2	7	1	1	0				1		1			1
396	2020-12-14	2/25/2561	2018-02-25	12/9/2563	2020-12-09	2020-12-09			12/13/2563	2020-12-13	2.80278	1	2	2	2	1	0	15.8	100	0		0		1	1	2	0	0	3	2	0	0	0	6	6	1	1	0				1	1	1			1
397	2020-12-14	12/30/2558	2015-12-30	12/8/2563	2020-12-08	2020-12-08					4.95556	2	2	2	2	1	0	14.7	99	0		0		1	1	3	0	0	46	3	0	0	0	6	6	1	1	0				1		1			1
398	2020-12-14	9/21/2561	2018-09-21								2.23056	1	2	2	2	0	0	18.5	89	2	aplastic anemia	1		0	1	0	0	4		11	1	0	0	5	6	1	1	0				0
399	2020-12-14	9/27/2559	2016-09-27								4.21389	1	2	2	2	1	0	14.6	101	7	epilepsy	0		0	1	0	0	2		5	1	0	0	5	0	1	1	0				0
400	2020-12-14	8/29/2560	2017-08-29								3.29167	1	2	2	2	1	0	13	101	4	congenital heart	0		0	1	0	0	0	14	5	1	0	0	5	0	1	1	0				0
410	2020-12-14	9/24/2556	2013-09-24	12/13/2563	2020-12-13	2020-12-13					7.22222	2	2	2	2	0	0	29.7	115.4	0		0		1	1	3	0	0	2	5	1	0	0	4	0	1	1	0				1
411	2020-12-14	9/24/2556	2013-09-24	12/14/2020	2020-12-14	2020-12-14					7.22222	2	2	2	2	0	0	28.6	114.8	0		0		1	1	3	0	0	2	5	0	0	0	4	0	1	1	0				1
413	2020-12-14	12/13/2560	2017-12-13	12/12/2563	2020-12-12	2020-12-12			12/15/2563	2020-12-15	3.00278	1	2	2	2	0	0	13.6	93	0		0		1	1	2	0	0	42	4	0	0	0	6	0	1	1	0				1	1	1			1
511	2020-12-14	12/1/2551	2008-12-01	11/26/2563	2020-11-26	2020-11-26					12.0361	3	2	2	2	0	0	28.1	145	0		0		1	1	3	0	2		2	0	0	0	6	0	1	1	0				1	1
404	2020-12-15	6/9/2552	2009-06-09								11.5167	2	2	2	2	0	0	42.1	145	7	CNS vasculitis	0		0	1	0	0	4		6	1	0	0	6	6	1	1	0				0
405	2020-12-15	5/7/2563	2020-05-07								0.605556	0	2	2	2	1	0	5.3	58	13	congenital heart	0		0	1	0	0	0	9	3	0	0	0	5	0	1	1	0				0
406	2020-12-15	7/2/2548	2005-07-02	12/12/2563	2020-12-12	2020-12-12					15.4528	3	2	2	2	0	0	35	149	11	post BMT59	0		1	1	2	0	0	36	4	1	0	0	6	0	1	1	0				1	1	1			1
407	2020-12-15	10/25/2552	2009-10-25								11.1389	2	2	2	2	0	0	57	146	5	SLE	1		0	1	0	0	2		5	1	0	0	3	5	1	1	0				0
542	2020-12-15	3/29/2561	2018-03-29	12/13/2563	2020-12-13	2020-12-13					2.71111	1	2	2	2	0	0	11	89	0		0		1	1	2	0	0	2	3	0	0	0	6	6	1	1	0				1	1	1			1
543	2020-12-15	12/28/2549	2006-12-28								13.9639	3	2	2	2	1	0	45.1		10	DMD	0		0	1	0	0	2		3	0	0	0	5	0	1	1	0				0
645	2020-12-15	1/25/2550	2007-01-25								13.8889	3	2	2	2	0	0	145	131	10	Prader willi syndrome,morbid obesity,metabolic syndrome	0		1	1	3	0	0	15	5	1	0	0	5	6	1	1	0				0
646	2020-12-15	8/27/2559	2016-08-27	12/14/2563	2020-12-14	2020-12-14			12/14/2563	2020-12-14	4.3	1	2	2	2	0	0	15.7	102	0		0		1	1	2	0	0	38	6	1	0	0	6	0	1	1	0				1	1	1			1
444	2020-12-16	10/8/2552	2009-10-08	12/13/2563	2020-12-13	2020-12-13	2564-07-28	2021-07-28			11.1889	2	2	2	2	0	0	20	130	10	Marfan syndrome	0		1	1	3	0	2		2	0	0	0	4	0	1	1	0				1	1				1	1
512	2020-12-16	12/1/2551	2008-12-01								12.0417	3	2	2	2	1	0	50.1	168	9	corrosive ingestion	0		0	1	0	0	0	36	5	1	0	0	6	0	1	1	0				0
515	2020-12-16	6/11/2550	2007-06-11								13.5139	3	2	2	2	0	0	44.6	144	12	nephrotic syndrome	1		0	1	0	0	3		3	0	0	0	5	4	1	1	0				0
516	2020-12-16	1/18/2550	2007-01-18								13.9111	3	2	2	2	1	0	40	160	13	pectus excavatum	0		0	1	0	0	3		4	0	0	0	0	0	0	0	0				0
517	2020-12-16	10/13/2556	2013-10-13								7.175	2	2	2	2	1	0	17.5	110	9	crohn disease	1		0	1	0	0	2		4	1	0	0	6	1	1	1	0				0
518	2020-12-16	3/6/2558	2015-03-06								5.77778	2	2	2	2	1	0	22	114	12	nephrotic syndrome	1		1	1	3	0	2		5	1	0	0	6	6	1	1	0				0
549	2020-12-16	11/4/2553	2010-11-04								10.1167	2	2	2	2	1	0	55.7	143.7	7	epilepsy	0	1		0	0	0	2		5	1	0	0	6	0	1	1	0				0
551	2020-12-16	3/5/2560	2017-03-05								3.78056	1	2	2	2	1	0	14.7		7	epilepsy	0	1		0	0	0	2		5	1	0	0	5	4	1	1	0				0
552	2020-12-16	11/16/2558	2015-11-16	12/13/2563	2020-12-13	2020-12-13					5.08333	2	2	2	2	0	0	16.6	104.9	7	tuberus sclerosis	0	1		0	0	0	4		3	0	0	0	6	0	1	1	0				1			1
569	2020-12-16	12/16/2548	2005-12-16								15	3	2	2	2	0	0	103	176	5	poly JIA	1		0	1	0	0	4		5	1	0	0	3	0	1	1	0				0
570	2020-12-16	9/28/2562	2019-09-28	12/11/2563	2020-12-11	2020-12-11					1.21667	1	2	2	2	1	0	8.3	71	9	biliary atresia	0		1	1	3	0	3		4	1	0	0	5	0	1	1	0				1	1
647	2020-12-16	1/11/2558	2015-01-11	12/8/2563	2020-12-08	2020-12-08					5.93056	2	2	2	2	1	0	27.3	114	13	UPJO	0		0	1	0	0	2		4	0	0	0	6	0	1	1	0				1
507	2020-12-17	2/6/2555	2012-02-06								8.86389	2	2	2	2	0	0	18.8	109	5	SLE	1	1		0	0	0	0	46	4	0	0	0	6	6	1	1	0				0
564	2020-12-17	6/1/2555	2012-06-01								8.54444	2	2	2	2	0	0	39.5	135	13	skull mass	0		0	1	0	0	0	5	5	0	0	0	6	6	1	1	0				0
566	2020-12-17	11/27/2558	2015-11-27	12/14/2563	2020-12-14	2020-12-14					5.05556	2	2	2	2	1	0	38	126	0		0		1	1	3	0	0	37	3	0	0	0	6	0	1	1	0				1	1	1			1
568	2020-12-17	7/5/2562	2019-07-05								1.45	1	2	2	2	0	0	8.5	78	3	neuroblastoma	1		0	1	0	0	0	9	7	1	0	0	2	0	1	1	0				0
575	2020-12-17	9/15/2558	2015-09-15								5.25556	2	2	2	2	0	0	23.4	115	4	complex heart disease	0		0	1	0	0	4		4	0	0	0	1	0	1	1	0				0
576	2020-12-17	2/20/2552	2009-02-20								11.825	2	2	2	2	1	0	52.9	150	5	JIA	1		1	1	3	0	0	9	4	1	0	0	6	0	1	1	0				0
414	2020-12-18	5/23/2550	2007-05-23								13.5694	3	2	2	2	1	0	80	165	5	SLE	1		0	1	0	0	2		5	1	0	0	6	0	1	1	0				0
415	2020-12-18	12/7/2559	2016-12-07	12/17/2563	2020-12-17	2020-12-17					4.03056	1	2	2	2	1	0	18	103	1	leukemia	1		1	1	3	0	4		3	0	0	0	0	0	0	1	0				1	1
416	2020-12-18	6/18/2563	2020-06-18	12/16/2563	2020-12-16	2020-12-16					0.5	0	2	2	2	1	0	5.6	63	9	cholestasis jaundice	0		1	1	3	0	3		7	1	0	0	0	0	0	1	0				1	1
417	2020-12-18	3/1/2556	2013-03-01								7.79722	2	2	2	2	1	0	29.6	129	7	epilepsy	0		0	1	0	0	2		4	0	0	0	1	0	1	1	0				0
437	2020-12-18	9/3/2561	2018-09-03	12/16/2563	2020-12-16	2020-12-16			11/18/2563	2020-11-18	2.29167	1	2	2	2	0	0	10.2	83	0		0		1	1	3	0	0	38	4	0	0	0	6	0	1	1	0				1	1				1
547	2020-12-18	4/24/2562	2019-04-24	12/13/2563	2020-12-13	2020-12-13			12/16/2563	2020-12-16	1.65	1	2	2	2	0	0	10.5	82	2	autoimmune neutropenia	1		1	1	2	0	2		5	1	0	0	0	0	0	1	0				1	1		1		1
1133	2020-12-18	6/6/2562	2019-06-06	12/16/2563	2020-12-16	2020-12-16			12/21/2563	2020-12-21	1.53333	1	2	2	2	1	0	9.1	73	0		0		1	1	3	0	2		6	1	0	0	6	0	1	1	0				1	1
420	2020-12-20	3/21/2563	2020-03-21								0.747222	0	2	2	2	0	0	8.3	68	0		0	0		0	0	0	4		4	1	0	0	7	0	1	1	0				0
1131	2020-12-20	8/13/2562	2019-08-13	12/15/2563	2020-12-15	2020-12-15			12/20/2563	2020-12-20	1.35278	1	2	2	2	1	0	9.7	81	0		0		1	1	2	0	2		6	1	0	0	6	0	1	1	0				1	1		1		1
1132	2020-12-20	9/29/2561	2018-09-29	12/20/2563	2020-12-20	2020-12-20			12/21/2563	2020-12-21	2.225	1	2	2	2	0	0	12.4	85	7	Febrile convulsion	0		1	1	1	0	2		4	1	0	0	7	0	1	1	0				1	1				1
1134	2020-12-20	8/16/2562	2019-08-16	12/12/2563	2020-12-12	2020-12-12			12/20/2563	2020-12-20	1.34444	1	2	2	2	0	0	10.8	81	0		0		1	1	2	0	0	2	4	1	0	0	6	7	1	1	0				1	1	1			1
418	2020-12-21	5/5/2557	2014-05-05	12/21/2563	2020-12-21	2020-12-21			12/21/2563	2020-12-21	6.62778	2	2	2	2	0	0	17.1	106	10	turnur syndrome	0	2		0	1	0	5		5	0	0	0	6	0	1	1	0				1	1		1		1
458	2020-12-21	11/7/2562	2019-11-07	12/15/2563	2020-12-15	2020-12-15					1.12222	1	2	2	2	1	0	8.3	73	0		0	0		0	0	0	0	18	6	1	0	0	1	0	1	1	0				1		1			1
473	2020-12-21	11/14/2551	2008-11-14								12.1028	3	2	2	2	0	0	42.1	152.4	14	DM	0	1		0	0	0	2		6	1	0	0	3	0	1	1	0				0
474	2020-12-21	9/14/2559	2016-09-14								4.26944	1	2	2	2	1	0	15.8	121	14	DM	0	1		0	0	0	2		5	1	0	0	5	0	1	1	0				0
475	2020-12-21	12/11/2550	2007-12-11								13.0278	3	2	2	2	1	0	44.8	162.8	14	DM	0	1		0	0	0	0	46	3	0	0	0	6	6	1	1	0				0
476	2020-12-21	10/18/2552	2009-10-18								11.175	2	2	2	2	1	0	32.9	144.2	14	DM	0	1		0	0	0	2		4	0	0	0	5	0	1	1	0				0
477	2020-12-21	11/29/2551	2008-11-29								12.0611	3	2	2	2	1	0	36.2	141.8	14	DM	0	1		0	0	0	2		7	1	0	0	3	6	1	1	0				0
478	2020-12-21	8/12/2553	2010-08-12								10.3583	2	2	2	2	0	0	34.1	143.2	14	DM	0	1		0	0	0	2		7	1	0	0	2	0	1	1	0				0
479	2020-12-21	2/6/2558	2015-02-06								5.875	2	2	2	2	0	0	18.7	110.6	14	DM	0	1		0	0	0	2		10	1	0	0	5	0	1	1	0				0
481	2020-12-21	11/9/2547	2004-11-09								16.1167	3	2	2	2	0	0	60.3	160.7	14	DM	0	1		0	0	0	5		4	1	0	0	5	0	1	1	0				0
482	2020-12-21	10/17/2550	2007-10-17								13.1778	3	2	2	2	0	0	46.6	141.6	14	DM, DI	0	1		0	0	0	2		5	1	0	0	4	5	1	1	0				0
483	2020-12-21	5/16/2553	2010-05-16								10.5972	2	2	2	2	1	0	35.5	131.2	14	DM	0	1		0	0	0	0		3	0	0	0	6	0	1	1	0				0
506	2020-12-21	8/10/2559	2016-08-10								4.36389	1	2	2	2	0	0	14.5	99	4	complex heart disease	0		0	1	0	0	4		4	1	0	0	6	0	1	1	0				0
508	2020-12-21	10/13/2551	2008-10-13	12/20/2563	2020-12-20	2020-12-20					12.1889	3	2	2	2	0	0	28	138	0		0		1	1	3	0	0	34	7	1	0	0	6	0	1	1	0				1	1
1120	2020-12-21	5/1/2562	2019-05-01	12/19/2563	2020-12-19	2020-12-19			12/21/2563	2020-12-21	1.63889	1	2	2	2	1	0	9.3	76	10	Down syndrome	0	2		0	1	0	0	44	9	1	0	0	6	0	1	1	0				1	1				1
1122	2020-12-21	7/31/2562	2019-07-31	12/17/2563	2020-12-17	2020-12-17			12/21/2563	2020-12-21	1.39167	1	2	2	2	1	0	9.9	79	0		0		1	1	2	0	0	41	8	1	0	0	6	0	1	1	0				1			1		1
1123	2020-12-21	7/15/2561	2018-07-15	12/20/2563	2020-12-20	2020-12-20			12/21/2563	2020-12-21	2.43333	1	2	2	2	1	0	14.1	94	6	AR,asthma	0		1	1	2	0	2		5	1	0	0	6	7	1	1	0				1		1			1
423	2020-12-22	5/19/2549	2006-05-19								14.5917	3	2	2	2	1	0	57.6	172.8	9	cirrhosis	0	1		0	0	0	2		3	0	0	0	6	5	1	1	0				0
425	2020-12-22	2/25/2549	2006-02-25								14.825	3	2	2	2	1	0	77.2	170.1	9	portal vein thrombosis	0	1		0	0	0	0	37	5	1	0	0	5	0	1	1	0				0
427	2020-12-22	10/17/2562	2019-10-17								1.18056	1	2	2	2	1	0	10.9	74.5	9	cirrhosis	0	1		0	0	0	0	5	4	1	0	0	6	0	1	1	0				0
428	2020-12-22	5/18/2562	2019-05-18								1.59444	1	2	2	2	1	0	6.7	64	9	pharyngeal incoordination	0		0	1	0	0	2		4	0	0	0	5	1	1	1	0				0
429	2020-12-22	10/22/2557	2014-10-22								6.16667	2	2	2	2	1	0	16.6	106.5	9	crohn disease	1	1		0	0	0	2		6	1	0	0	4	0	1	1	0				0
430	2020-12-22	10/18/2555	2012-10-18								8.17778	2	2	2	2	1	0	18.3	114.5	9	cirrhosis	0	1		0	0	0	2		6	1	0	0	5	5	1	1	0				0
431	2020-12-22	10/21/2553	2010-10-21								10.1694	2	2	2	2	0	0	23.6	130.8	9	ulcerative colitis	1	1		0	0	0	2		6	1	0	0	5	0	1	1	0				0
440	2020-12-22	7/31/2561	2018-07-31	12/20/2563	2020-12-20	2020-12-20					2.39444	1	2	2	2	0	1	12.1	86	2	thalassemia	0		1	1	3	0	0	38	6	1	0	0	6	7	1	1	0				1	1
457	2020-12-22	2/16/2559	2016-02-16	12/19/2563	2020-12-19	2020-12-19			12/22/2563	2020-12-22	4.85	1	2	2	2	1	0	27.2	112	0		0		1	1	2	0	0	38	4	0	0	0	6	0	1	1	0				1		1			1
484	2020-12-22	4/29/2558	2015-04-29	12/19/2563	2020-12-19	2020-12-19			12/25/2563	2020-12-25	5.64722	2	2	2	2	1	0	11.3	95	11	WAS BMT 7/10/58	0		1	1	2	0	2		8	1	0	0	6	0	1	1	0				1	1	1			1
509	2020-12-22	5/6/2547	2004-05-06								16.6278	3	2	2	2	1	0	69.2	172	1	CML	1	1		0	0	0	3		4	1	0	0	6	3	1	1	0				0
510	2020-12-22	12/26/2560	2017-12-26								2.98889	1	2	2	2	1	0	14	95	7	opsoclonus myoclonus	0		0	1	0	0	2		4	1	0	0	6	3	1	1	0				0
574	2020-12-22	4/21/2562	2019-04-21	12/19/2563	2020-12-19	2020-12-19			12/22/2563	2020-12-22	1.66944	1	2	2	2	0	0	9	78	0		0		1	1	2	0	0	26	3	0	0	0	1	0	1	1	0				1	1	1			1
577	2020-12-22	5/19/2563	2020-05-19	12/19/2563	2020-12-19	2020-12-19					0.591667	0	2	2	2	1	0	5.7	66	0	Seborrheic dermatitis	0		1	1	3	0	2		6	1	0	0	2	0	1	1	0				1					1
421	2020-12-23	8/10/2553	2010-08-10	12/20/2563	2020-12-20	2020-12-20					10.3694	2	2	2	2	1	0	62.5	143	0		0		1	1	3	0	2		6	1	0	0	1	7	1	1	0				1
424	2020-12-23	10/14/2558	2015-10-14								5.19167	2	2	2	2	1	0	14.8	103	10	william syndrome	1		0	1	0	0	2		6	1	0	0	2	0	1	1	0				0
438	2020-12-23	8/22/2563	2020-08-22	12/20/2563	2020-12-20	2020-12-20					0.336111	0	2	2	2	1	0	15.3	97	0		0		1	1	3	0	2		6	1	0	0	6	0	1	1	0				1	1
439	2020-12-23	10/30/2552	2009-10-30								11.1472	2	2	2	2	0	0	38.6	140	12	crescentic GN	0		0	1	0	0	0	28	5	1	0	0	3	0	1	1	0				0
419	2020-12-24	12/10/2558	2015-12-10	12/24/2563	2020-12-24	2020-12-24					5.03889	2	2	2	2	0	0	14.7	99	5	JIA	1	1		0	0	0	0	49	8	1	0	0	6	6	1	1	0				1	1	1			1
449	2020-12-24	8/18/2561	2018-08-18	11/16/2563	2020-11-16	2020-11-16					2.35	1	2	2	2	1	0	10	84	6	AR	0		1	1	2	0	2		4	0	0	0	2	0	1	1	0				1	1	1			1
545	2020-12-24	9/10/2563	2020-09-10	12/19/2563	2020-12-19	2020-12-19					0.288889	0	2	2	2	1	0	38.7	113	0		0		1	1	3	0	0	50	6	1	0	0	1	0	1	1	0				1	1
599	2020-12-24	7/17/2550	2007-07-17								13.4361	3	2	2	2	1	0	41.25	156.4	9	Wilson disease	0	1		0	0	0	2		4	0	0	0	5	5	1	1	0				0
600	2020-12-24	7/16/2555	2012-07-16	12/21/2563	2020-12-21	2020-12-21					8.43889	2	2	2	2	0	0	44.6	130.6	6	asthma,AR,HbH	0	1		0	0	0	0	40	7	1	0	0	3	0	1	1	0				1	1		1
617	2020-12-24	6/13/2558	2015-06-13	12/15/2563	2020-12-15	2020-12-15					5.53056	2	2	2	2	0	0	13	107	0		0		1	1	3	0	2		4	1	0	0	1	0	1	1	0				1	1	1
459	2020-12-25	5/4/2560	2017-05-04								3.64167	1	2	2	2	1	0	14.5	99	9	chronic HBV	0		0	1	0	0	0	5	3	0	0	0	0	0	0	0	0				0
460	2020-12-25	12/14/2556	2013-12-14	12/25/2563	2020-12-25	2020-12-25					7.03056	2	2	2	2	1	0	20.7	120	6	Asthma	1		1	1	3	0	0	38	5	1	0	0	1	4	1	1	0				1
544	2020-12-25	10/15/2554	2011-10-15	12/1/2563	2020-12-01	2020-12-01					9.19444	2	2	2	2	1	0	44.7	142	0		0		1	1	3	0	2		6	1	0	0	1	0	1	1	0				1
603	2020-12-25	7/3/2561	2018-07-03	12/21/2563	2020-12-21	2020-12-21			12/24/2563	2020-12-24	2.47778	1	2	2	2	0	0	14.8	91	6	asthma	0		1	1	2	0	0	37	12	1	0	0	0	0	0	1	0				1		1			1
1130	2020-12-25	9/15/2563	2020-09-15	12/25/2563	2020-12-25	2020-12-25			12/25/2563	2020-12-25	0.277778	0	2	2	2	1	1	6.6	61	0		0		1	1	2	0	0	37	12	1	0	0	6	6	1	1	0				1	1	1			1
578	2020-12-26	2/27/2563	2020-02-27								0.830556	0	2	2	2	1	0	30.8	140	0		0		1	1	3	0	5		3	1	0	0	1	0	1	1	0				0
579	2020-12-28	28dec2561	2018-12-28	26dec2563	2020-12-26	2020-12-26			28dec2563	2020-12-28	2	1	2	2	2	1	0	11.5	85	12	Hydronephrosis	0		1	1	2	0	0	6	5	1	0	0	6	0	1	1	0				1	1		1		1
580	2020-12-28	9/10/2563	2020-09-10	12/22/2563	2020-12-22	2020-12-22					0.3	0	2	2	2	1	0	6.2	62	0		0		1	1	3	0	2		4	1	0	0	6	0	1	1	0				1	1
582	2020-12-29	11/15/2550	2007-11-15	12/28/2563	2020-12-28	2020-12-28					13.0944	3	2	2	2	0	0	95.7	157	7	Moya Moya	0		0	1	0	0	2		7	1	0	0	0	0	0	1	0				1
583	2020-12-29	5/24/2561	2018-05-24	12/24/2563	2020-12-24	2020-12-24			12/28/2563	2020-12-28	2.59722	1	2	2	2	1	0	13.7	94	0		0		1	1	2	0	2		5	1	0	0	3	0	1	1	0				1	1	1
587	2020-12-29	4/18/2549	2006-04-18								14.6972	3	2	2	2	1	0	57.6	165	12	urethral stenosis,VUR grade 5	0	1		0	0	0	2		5	0	0	0	6	0	1	1	0				0
588	2020-12-29	1/3/2548	2005-01-03								15.9889	3	2	2	2	1	0	40.3	173	12	APSGN	0	1		0	0	0	0	46	4	0	0	0	6	7	1	1	0				0
589	2020-12-29	3/1/2557	2014-03-01								6.82778	2	2	2	2	1	0	17.3	111	12	HSP,nephritis	1	1		0	0	0	2		6	1	0	0	6	7	1	1	0				0
597	2020-12-29	3/2/2563	2020-03-02	12/25/2563	2020-12-25	2020-12-25					0.825	0	2	2	2	1	0	7.3	70	0		0		1	1	3	0	0	6	4	1	0	0	5	0	1	1	0				1	1
605	2020-12-29	1/30/2549	2006-01-30								14.9139	3	2	2	2	0	0	47	149	12	SLE	0		0	1	0	0	2		4	0	0	0	6	7	1	1	0				0
606	2020-12-29	11/9/2558	2015-11-09								5.13889	2	2	2	2	1	0	40.1	139	12	recurrent UTI	0	1		0	0	0	0	2	4	1	0	0	1	0	1	1	0				0
608	2020-12-29	2/16/2551	2008-02-16								12.8694	3	2	2	2	1	0	46.1	143	12	SDNS	1	1		0	0	0	4		7	1	0	0	6	7	1	1	0				0
612	2020-12-29	10/6/2563	2020-10-06	12/27/2563	2020-12-27	2020-12-27					0.230556	0	2	2	2	1	0	4.9	61	0		0		1	1	3	0	2		7	1	0	0	5	0	1	1	0				1
619	2020-12-29	10/1/2558	2015-10-01	12/29/2563	2020-12-29	2020-12-29			12/28/2563	2020-12-28	5.24444	2	2	2	2	1	0	13.7	99	4	DORV,VSD,PS s/p total correction	0		1	1	2	0	4		10	1	0	0	5	0	1	1	0				1	1	1			1
621	2020-12-29	7/13/2562	2019-07-13	12/26/2563	2020-12-26	2020-12-26			12/28/2563	2020-12-28	1.46111	1	2	2	2	0	0	9.3	79	0		0		1	1	2	0	0	11	4	0	0	0	1	0	1	1	0				1		1			1
738	2020-12-29	8/1/2561	2018-08-01	12/29/2563	2020-12-29	2020-12-29			12/29/2563	2020-12-29	2.41111	1	2	2	2	1	0	11.6	87	6	AR	0		1	1	2	0	0	14	4	0	0	0	6	0	1	1	0				1	1	1
611	2020-12-30	6/16/2561	2018-06-16	12/29/2563	2020-12-29	2020-12-29					2.53889	1	2	2	2	1	0	12.8	95	0		0		1	1	3	0	0	30	5	1	0	0	6	0	1	1	0				1	1
613	2020-12-30	11/14/2561	2018-11-14	12/25/2563	2020-12-25	2020-12-25			12/30/2563	2020-12-30	2.12778	1	2	2	2	1	0	11.6	85	0		0		1	1	2	0	0	26	4	0	0	0	6	0	1	1	0				1	1	1			1
618	2020-12-30	1/21/2563	2020-01-21								0.941667	0	2	2	2	0	0	8.2	74	0		0		1	1	3	0	2		4	1	0	0	6	0	1	1	0				0
592	2020-12-31	8/16/2551	2008-08-16	12/21/2563	2020-12-21	2020-12-21					12.375	3	2	2	2	0	0	55	158	9	Biliary atresia s/p kasai,liver cirrhosis	0		1	1	3	0	3		5	1	0	0	2	7	1	1	0				1	1
593	2020-12-31	10/31/2562	2019-10-31								1.16667	1	2	2	2	0	0	5.4	68	4	ASD,Down syndrome	0		0	1	0	0	6		5	1	0	0	0	4	1	1	0				0
601	2020-12-31	4/26/2562	2019-04-26	12/31/2563	2020-12-31	2020-12-31			1/2/2564	2021-01-02	1.68056	1	2	2	2	1	0	8.2	71	4	Ebstein's anomaly,RV failure,MRPS	0		1	1	2	0	0	30	8	1	0	0	6	7	1	1	0				1	1		1
595	2021-01-01	6/9/2549	2006-06-09	12/27/2563	2020-12-27	2020-12-27					14.5611	3	2	2	2	0	0	41	154	0		0		0	1	0	0	5		2	0	0	0	6	0	1	1	0				1
602	2021-01-01	9/5/2562	2019-09-05	12/29/2563	2020-12-29	2020-12-29			1/1/2564	2021-01-01	1.32222	1	2	2	2	1	0	12.6	78	0		0		1	1	2	0	0	11	9	1	0	0	6	0	1	1	0				1	1	1			1
622	2021-01-03	4/4/2561	2018-04-04								2.74722	1	2	2	2	1	0	13.9	96	4	Tricuspid atresia,hypoplastic PV	0		0	1	0	0	0	25	4	0	0	0	0	0	0	0	0				0
596	2021-01-04	11/6/2563	2020-11-06	12/30/2563	2020-12-30	2020-12-30					0.161111	0	2	2	2	1	0	5.4	54	0		0		1	1	3	0	2		3	0	0	0	0	0	0	1	0				1
614	2021-01-04	4/29/2558	2015-04-29	1/1/2564	2021-01-01	2021-01-01			1/3/2564	2021-01-03	5.68056	2	2	2	2	0	0	17.3	112	3	neuroblastoma	1		1	1	1	0	0	29	4	0	0	0	2	7	1	1	0				1	1	1			1
615	2021-01-04	2/6/2563	2020-02-06	12/31/2563	2020-12-31	2020-12-31					0.911111	0	2	2	2	1	0	8	72	0		0		1	1	3	0	2		4	1	0	0	7	0	1	1	0				1	1
616	2021-01-04	5/31/2561	2018-05-31	1/2/2564	2021-01-02	2021-01-02					2.59444	1	2	2	2	1	0	14.6	91	0		0		1	1	3	0	0	26	5	1	0	0	0	0	0	1	0				1	1
630	2021-01-04	8/26/2563	2020-08-26	1/2/2564	2021-01-02	2021-01-02			1/4/2564	2021-01-04	0.355556	0	2	2	2	1	0	7	67	0		0		1	1	3	0	0	38	5	1	0	0	6	7	1	1	0				1	1		1		1
623	2021-01-05	8/12/2562	2019-08-12			2021-01-04			1/4/2564	2021-01-04	1.39722	1	2	2	2	0	0	6.3	67	4	TOF,Down syndrome	0		0	1	0	0	2			1	0	0	0	0	0	0	0				0
624	2021-01-05	2/24/2553	2010-02-24			2021-01-04			1/4/2564	2021-01-04	10.8639	2	2	2	2	1	0	44.5	147	3	rhabdomyosarcoma	0		0	1	0	0	3		6	1	0	0	6	7	1	1	0				0
628	2021-01-05	9/22/2557	2014-09-22			2021-01-04			1/4/2564	2021-01-04	6.28611	2	2	2	2	0	0	20.8	123	3	Anaplastic large cell lymphoma	1		0	1	0	0	0	40	4	1	0	0	4	0	1	1	0				0
629	2021-01-05	7/23/2563	2020-07-23	1/5/2564	2021-01-05	2021-01-01			1/4/2564	2021-01-04	0.45	0	2	2	2	0	0	6.3	65	0		0		1	1	2	0	0	26	6	1	0	0	5	0	1	1	0				1	1	1	1		1
632	2021-01-05	11/23/2563	2020-11-23	1/3/2564	2021-01-03	2021-01-03			1/5/2564	2021-01-05	0.116667	0	2	2	2	1	0	5.1	57	0		0		1	1	3	0	0	48	6	1	0	0	0	0	0	1	0				1	1	1			1
635	2021-01-05	5/2/2548	2005-05-02								15.675	3	2	2	2	0	0	36.1	139	12	SLE,LN class 4	1	1		0	0	0	2		5	0	0	0	0	0	0	0	0				0
631	2021-01-06	9/2/2548	2005-09-02								15.3444	3	2	2	2	1	0	83.3	161	12	SLE,LN class 4	1		0	1	0	0	2		5	1	0	0	2	0	1	1	0				0
633	2021-01-06	10/8/2553	2010-10-08	1/4/2564	2021-01-04	2021-01-04					10.2444	2	2	2	2	1	0	49.2	136	0		0		1	1	3	0	2		7	1	0	0	6	0	1	1	0				1	1
636	2021-01-06	2/26/2553	2010-02-26								10.8611	2	2	2	2	0	0	41	142	13	spinal myelomeningocele	0		0	1	0	0	0	11	4	1	0	0	6	5	1	1	0				0
637	2021-01-06	7/1/2545	2002-07-01								18.5139	3	2	2	2	1	0	71.8	164	12	SDNS	1		0	1	0	0	2		3	0	0	0	0	7	1	1	0				0
638	2021-01-06	11/4/2558	2015-11-04								5.17222	2	2	2	2	0	0	23.3	114	3	wilm's tumor	1		0	1	0	0	0	34	4	0	0	0	0	0	0	0	0				0
1141	2021-01-06	6/20/2563	2020-06-20	12/31/2563	2020-12-31	2020-12-31					0.544444	0	2	2	2	0	0	8.6	66	0		0		1	1	2	0	0	25	6	1	0	0	6	0	1	1	0				1	1	1			1
639	2021-01-07	9/5/2545	2002-09-05								18.3389	3	2	2	2	1	0	58.5	170	7	epilepsy	0		1	1	3	0	3		5	1	0	0	0	0	0	0	0				0
640	2021-01-07	12/27/2548	2005-12-27	12/7/2563	2020-12-07	2020-12-07					15.0278	3	2	2	2	0	0	63.8	162	2	Beta thal	0		1	1	3	0	3		3	0	0	0	1	5	1	1	0				1
641	2021-01-07	11/8/2564	2021-11-08								0.836111	0	2	2	2	0	0	12.7	95	3	cardiac vascular tumor,pericondial effusion	0		0	1	0	0	2		6	1	0	0	6	0	1	1	0				0
642	2021-01-07	3/10/2559	2016-03-10								4.825	1	2	2	2	0	0	13.1	105	4	TOF,PDA,muscular VSD,paraplegia,neurogenic bladder	0		0	1	0	0	3		6	1	0	0	0	5	1	1	0				0
648	2021-01-07	8/11/2563	2020-08-11	12/30/2563	2020-12-30	2020-12-30			1/7/2564	2021-01-07	0.405556	0	2	2	2	1	0	6.8	63	0		0		1	1	2	0	0	17	15	1	0	0	0	0	0	1	0				1		1			1
649	2021-01-07	12/14/2547	2004-12-14	1/7/2564	2021-01-07	2021-01-07			1/7/2564	2021-01-07	16.0639	3	2	2	2	0	0	55.1	154	5	SLE,Cystic fibrosis	1		1	1	1	0	4		9	1	0	0	6	0	1	1	0				1		1
653	2021-01-07	10/15/2560	2017-10-15	1/4/2564	2021-01-04	2021-01-04			1/7/2564	2021-01-07	3.22778	1	2	2	2	0	0	12	94	13	Multiple anomaly,Kaufman oculocerebrofacial syndrome	0		1	1	2	0	2		5	1	0	0	4	0	1	1	0				1	1	1			1
655	2021-01-07	2/18/2548	2005-02-18	1/4/2564	2021-01-04	2021-01-04					15.8861	3	2	2	2	0	0	44.7	159	12	SLE,LN class 3	1	1		0	0	0	0	38	3	0	0	0	6	0	1	1	0				1		1			1
733	2021-01-07	12/1/2562	2019-12-01	12/31/2564	2021-12-31	2020-12-31			1/7/2564	2021-01-07	1.10278	1	2	2	2	1	0	8.7	80	0		0		1	1	3	0	5		5	1	0	0	0	0	0	1	0				1	1
650	2021-01-08	10/12/2551	2008-10-12								12.2389	3	2	2	2	1	0	31.9	143	12	MPGN	0		0	1	0	0	3		3	0	0	0	0	0	0	0	0				0
651	2021-01-08	2/24/2562	2019-02-24								1.87222	1	2	2	2	0	0	13.5	87	3	Hepatoblastoma	1		1	1	3	0	2		6	1	0	0	4	7	1	1	0				0
652	2021-01-08	2/20/2556	2013-02-20								7.88333	2	2	2	2	0	0	17.2	128	12	SLE,LN class 3	1		0	1	0	0	0	2	6	1	0	0	6	0	1	1	0				0
654	2021-01-08	8/3/2558	2015-08-03	1/4/2564	2021-01-04	2021-01-04			1/7/2564	2021-01-07	5.43056	2	2	2	2	0	0	13.5	107	13	subglottic venolymphatic malformation	0		1	1	2	0	1		4	0	0	0	0	0	0	1	0				1	1	1
656	2021-01-12	5/4/2559	2016-05-04			2021-01-11			1/11/2564	2021-01-11	4.68889	1	2	2	2	1	0	20.8	106	13	vascular malformation Rt. Chest wall	0		0	1	0	0	5		6	1	0	0	0	0	0	0	0				0
657	2021-01-12	10/20/2559	2016-10-20			2021-01-11			1/11/2564	2021-01-11	4.22778	1	2	2	2	1	0	19.2	104	3	glioma	1		0	1	0	0	6		4	0	0	0	0	0	0	0	0				0
658	2021-01-12	12/2/2563	2020-12-02			2021-01-11			1/11/2564	2021-01-11	0.111111	0	2	2	2	1	0	4.4	54	13	cleft lip/cleft palate	0		0	1	0	0	2		5	1	0	0	0	0	0	0	0				0
661	2021-01-12	7/19/2558	2015-07-19								5.48056	2	2	2	2	0	0	14.2	101	8	HIV asymptomatic	0	1		0	0	0	2		3	0	0	0	0	0	0	0	0				0
662	2021-01-12	3/6/2562	2019-03-06								1.85	1	2	2	2	0	0	11.7	81.5	9	neonatal cholestasis,hepatosplenomegaly	0	1		0	0	0	2		6	1	0	0	0	1	1	1	0				0
663	2021-01-12	6/16/2556	2013-06-16	1/12/2564	2021-01-12	2021-01-12					7.57222	2	2	2	2	0	0	31.15	115.3	12	SLE,LN class 3,obesity,ASD	1		0	1	0	0	4		5	1	0	0	1	0	1	1	0				1		1
665	2021-01-12	1/1/2553	2010-01-01								11.0306	2	2	2	2	1	0	50.3	139	12	SRNS	0	2		0	3	0	3		5	1	0	0	0	0	0	0	0				0
666	2021-01-12	8/28/2551	2008-08-28								12.3722	3	2	2	2	1	0	34.8	149.8	12	chromosome abnormality,Bilateral VUR grade2-3	0	1		0	0	0	0	6	4	1	0	0	1	0	1	1	0				0
673	2021-01-12	12/7/2558	2015-12-07								5.09722	2	2	2	2	0	0	13.5	97.2	12	Lipomyelomeningocele,tethered cord,Neurogenic bladder	0	1		0	0	0	3		3	1	0	0	1	5	1	1	0				0
690	2021-01-12	10/23/2563	2020-10-23	1/7/2564	2021-01-07	2021-01-07					0.219444	0	2	2	2	1	0	3.3	55	4	ASD,VSD,PV stenosis	0		1	1	3	0	5		4	0	0	0	0	0	0	1	0				1	1
697	2021-01-12	5/11/2561	2018-05-11			2021-01-12			1/13/2564	2021-01-13	2.66944	1	2	2	2	1	0	15	98	0		0		1	1	3	0	5		7	1	0	0	0	1	1	1	0				0
735	2021-01-12	10/17/2555	2012-10-17								8.23611	2	2	2	2	0	0	29.9	131	0		0		1	1	3	0	2		3	1	0	0	1	0	1	1	0				0
736	2021-01-12	10/1/2558	2015-10-01	1/12/2564	2021-01-12	2021-01-12					5.28056	2	2	2	2	1	0	18.4	111	7	febrile convulsion	0		1	1	3	0	2		6	1	0	0	6	0	1	1	0				1	1
737	2021-01-12	3/19/2563	2020-03-19			2021-01-12			1/12/2564	2021-01-12	0.813889	0	2	2	2	0	0	7.5	66	4	valvular PS	0		0	1	0	0	0	49	4	1	0	0	6	0	1	1	0				0
667	2021-01-13	11/17/2563	2020-11-17	1/10/2564	2021-01-10	2021-01-10					0.155556	0	2	2	2	1	0	3.7	5	7	hydroencephaly,hyperkalemia	0		1	1	3	0	0	17	4	1	0	0	2	0	1	1	0				1
668	2021-01-13	6/19/2555	2012-06-19			2021-01-12			1/12/2564	2021-01-12	8.56667	2	2	2	2	0	0	34.7	143	13	ruptured AVM,focal seizure	0		0	1	0	0	0	10	4	1	0	0	0	0	0	0	0				0
669	2021-01-13	6/19/2560	2017-06-19			2021-01-12			1/12/2564	2021-01-12	3.56667	1	2	2	2	0	0	17.2	99	9	Biliary atresia s/p failed kasai,decompensated cirrhosis	0		0	1	0	0	2		3	0	0	0	0	7	1	1	0				0
672	2021-01-13	9/14/2563	2020-09-14			2021-01-13			1/13/2564	2021-01-13	0.330556	0	2	2	2	1	0	5.3	58	9	neonatal cholestasis	0		0	1	0	0	4		5	1	0	0	0	0	0	0	0				0
675	2021-01-13	12/27/2555	2012-12-27								8.04444	2	2	2	2	0	0	23.8	123	3	Anaplastic ependymomas	1		0	1	0	0	2		4	1	0	0	0	0	0	0	0				0
676	2021-01-13	4/1/2544	2001-04-01	1/13/2564	2021-01-13	2021-01-13					19.7833	3	2	2	2	1	0	48.2	168	3	osteosarcoma Lt. femur	1		1	1	3	0	2		5	1	0	0	0	0	0	1	0				1
677	2021-01-13	3/14/2550	2007-03-14	1/10/2564	2021-01-10	2021-01-10					13.8306	3	2	2	2	1	0	39.6	172	0		0		1	1	3	0	0	40	4	0	0	0	1	0	1	1	0				1	1
678	2021-01-13	1/18/2562	2019-01-18								1.98611	1	2	2	2	0	0	13.3	86	0		0	2		0	3	0	0	43	4	1	0	0	0	7	1	1	0				0
679	2021-01-13	9/21/2563	2020-09-21	1/13/2564	2021-01-13	2021-01-13					0.311111	0	2	2	2	1	0	24.5	114	0		0		1	1	3	0	0	29	6	1	0	0	6	7	1	1	0				1
683	2021-01-13	3/12/2554	2011-03-12			2021-01-13			1/13/2564	2021-01-13	9.83611	2	2	2	2	0	0	24.9	129	4	DORV,VSD s/p VSD closure	0		0	1	0	0	0	37		1	0	0	0	0	0	0	0				0
1140	2021-01-13	5/4/2563	2020-05-04	1/10/2564	2021-01-10	2021-01-10			1/13/2564	2021-01-13	0.691667	0	2	2	2	0	0	7.5	68	0		0		1	1	2	0	2		6	1	0	0	5	0	1	1	0				1		1
674	2021-01-14	12/7/2555	2012-12-07			2021-01-13			1/13/2564	2021-01-13	8.10278	2	2	2	2	0	0	34.1	133	13	infantile dural sinus malformation,AVM s/p VP shunt,embolization	0		0	1	0	0	2		4	0	0	0	0	0	0	0	0				0
680	2021-01-14	8/14/2557	2014-08-14	1/14/2564	2021-01-14	2021-01-14					6.41667	2	2	2	2	1	0	15.3	115	9	ulcerative colitis	1		1	1	3	0	0	5	5	1	0	0	6	0	1	1	0				1
684	2021-01-14	11/28/2555	2012-11-28	1/13/2564	2021-01-13	2021-01-13					8.12778	2	2	2	2	0	0	20.7	120	0		0		1	1	3	0	0	2	3	0	0	0	6	0	1	1	0				1
686	2021-01-14	8/28/2560	2017-08-28	1/12/2564	2021-01-12	2021-01-12			1/13/2564	2021-01-13	3.37778	1	2	2	2	0	0	19	90	0		0		1	1	3	0	0	33	3	0	0	0	0	0	0	1	0				1
687	2021-01-14	5/24/2550	2007-05-24								13.6389	3	2	2	2	1	0	59.5	151	5	oligo JIA	0	1		0	0	0	2		6	1	0	0	1	7	1	1	0				0
682	2021-01-15	3/28/2562	2019-03-28	1/15/2564	2021-01-15	2021-01-15			1/14/2564	2021-01-14	1.79722	1	2	2	2	0	0	10.5	80	0		0		1	1	3	0	2		8	1	0	0	0	0	0	1	0				1	1	1
705	2021-01-16	6/24/2562	2019-06-24	1/10/2564	2021-01-10	2021-01-10					1.56111	1	2	2	2	1	0	13	88	0		0		1	1	2	0	3		6	1	0	0	0	0	0	1	0				1	1	1			1
759	2021-01-17	5/2/2562	2019-05-02			2021-01-17			1/17/2564	2021-01-17	1.70833	1	2	2	2	0	0	12	80	0		0	2		0	3	0	2		4	1	0	0	3	0	1	1	0				0
688	2021-01-18	7/3/2563	2020-07-03								0.541667	0	2	2	2	1	0	6.7	64	0		0		1	1	3	0	0	10	3	0	0	0	2	0	1	1	0				0
689	2021-01-18	3/1/2549	2006-03-01	1/10/2564	2021-01-10	2021-01-10					14.8806	3	2	2	2	0	0	48.3	165	0		0		1	1	3	0	0	37	6	1	0	0	2	3	1	1	0				1	1
696	2021-01-18	4/11/2560	2017-04-11	1/18/2564	2021-01-18	2021-01-18			1/18/2564	2021-01-18	3.76944	1	2	2	2	1	0	21	101	5	CRMO	0		0	1	0	0	4		3	1	0	0	0	0	0	1	0				1	1		1
692	2021-01-19	12/26/2560	2017-12-26								3.06389	1	2	2	2	1	0	13.9	95	3	neuroblastoma	1		0	1	0	0	0	38	5	1	0	0	0	0	0	0	0				0
693	2021-01-19	8/13/2559	2016-08-13	1/9/2564	2021-01-09	2021-01-09					4.43333	1	2	2	2	1	0	13.9	107	0		0		1	1	3	0	0	32	4	1	0	0	3	0	1	1	0				1	1
694	2021-01-19	10/12/2560	2017-10-12								3.26944	1	2	2	2	1	0	21.6	106	3	ganglioneuroblastoma	1		0	1	0	0	0	11	4	1	0	0	0	0	0	0	0				0
695	2021-01-19	10/16/2560	2017-10-16	1/5/2563	2020-01-05	2021-01-05					3.25833	1	2	2	2	1	0	8.3	83	10	chromosome defect	0		1	1	3	0	0	6	5	1	0	0	0	0	0	1	0				1		1
698	2021-01-19	4/3/2555	2012-04-03	1/16/2564	2021-01-16	2021-01-16			1/18/2564	2021-01-18	8.79444	2	2	2	2	0	0	41.9	120	7	Arnold-Chiari malformation	0		0	1	0	0	2		6	1	0	0	0	0	0	1	0				1	1	1
700	2021-01-19	6/7/2552	2009-06-07	1/16/2564	2021-01-16	2021-01-16			1/19/2564	2021-01-19	11.6167	2	2	2	2	0	0	39.9	150	0		0	2		0	3	0	0	20	3	0	0	0	6	7	1	1	0				1	1		1		1
701	2021-01-19	7/18/2562	2019-07-18								1.50278	1	2	2	2	1	0	10.8	79	0		0	1		0	0	0	2		5	1	0	0	6	0	1	1	0				0
704	2021-01-20	7/11/2546	2003-07-11								17.525	3	2	2	2	1	0	39.6	154	12	SLE,LN class 5	1		0	1	0	0	2		5	1	0	0	6	7	1	1	0				0
706	2021-01-21	1/27/2555	2012-01-27								8.98333	2	2	2	2	1	0	38.7	138	3	optic glioma	0		0	1	0	0	6		4	1	0	0	0	7	1	1	0				0
707	2021-01-21	4/13/2546	2003-04-13	1/20/2564	2021-01-20	2021-01-20					17.7722	3	2	2	2	1	0	12.9	105	10	Laryngomalasia,subglottic stenosis,GERD,Pallister-Killian syndrome	0		1	1	3	0	0	36	4	0	0	0	0	0	0	1	0				1
708	2021-01-21	9/28/2563	2020-09-28			2021-01-21			1/21/2564	2021-01-21	0.313889	0	2	2	2	1	0	5.2	61	4	TOF	0		0	1	0	0	0	42	3	0	0	0	0	0	0	0	0				0
711	2021-01-21	5/3/2558	2015-05-03	1/20/2564	2021-01-20	2021-01-20					5.71667	2	2	2	2	1	0	18.4	111	0		0		1	1	3	0	0	2	10	1	0	0	6	0	1	1	0				1	1
712	2021-01-21	11/28/2548	2005-11-28			2021-01-21			1/21/2564	2021-01-21	15.1472	3	2	2	2	0	0	51.9	158	1	Lymphoma	1		0	1	0	0	2		6	1	0	0	6	1	1	1	0				0
713	2021-01-21	1/17/2558	2015-01-17			2021-01-20			1/20/2564	2021-01-20	6.01111	2	2	2	2	0	0	16.7	110	13	Esophageal leiomyoma	0		0	1	0	0	4		4	0	0	0	6	7	1	1	0				0
714	2021-01-21	4/17/2563	2020-04-17	1/19/2564	2021-01-19	2021-01-19					0.761111	0	2	2	2	1	0	10.3	73	0		0		1	1	3	0	0	14	3	0	0	0	0	0	0	1	0				1	1
715	2021-01-21	11/10/2563	2020-11-10	1/18/2564	2021-01-18	2021-01-18			1/24/2564	2021-01-24	0.197222	0	2	2	2	0	0	14.3	53	7	HIE s/p Therapeutic hypothermia,seizure	0		1	1	3	0	2		3	0	0	0	0	0	0	1	0				1	1		1
716	2021-01-22	1/28/2554	2011-01-28								9.98333	2	2	2	2	0	0	40.4	151	12	Microscopic polyangiitis	0		0	1	0	0	2		4	1	0	0	0	5	1	1	0				0
726	2021-01-22	5/27/2562	2019-05-27	1/18/2564	2021-01-18	2021-01-18			1/21/2564	2021-01-21	1.65278	1	2	2	2	0	0	13	90	0		0		0	1	0	0	2		4	0	0	0	0	0	0	1	0				1			1
739	2021-01-23	3/11/2559	2016-03-11	1/20/2564	2021-01-20	2021-01-20			1/24/2564	2021-01-24	4.86667	1	2	2	2	0	0	17.4	112	0		0		1	1	1	0	0	37	4	0	0	1	6	0	1	1	0				1	1					1
1111	2021-01-24	4/16/2564	2021-04-16								0.227778	0	2	2	2	1	0	8.7	72	0		0	0		0	0	0	0	49	6	1	0	0	2	0	1	1	0				0
718	2021-01-25	4/24/2557	2014-04-24	1/10/2564	2021-01-10	2021-01-10					6.75278	2	2	2	2	1	0	21.3	124	0		0	2		0	3	0	6		4	1	0	0	1	0	1	1	0				1	1		1
719	2021-01-25	11/12/2562	2019-11-12	1/23/2564	2021-01-23	2021-01-23					1.20278	1	2	2	2	0	0	10.1	78	0		0		1	1	3	0	0	19	6	1	0	0	0	0	0	1	0				1	1
720	2021-01-25	5/8/2561	2018-05-08								2.71389	1	2	2	2	1	0	12.7	92	0		0	2		0	3	0	4		8	1	0	0	5	0	1	1	0				0
721	2021-01-25	8/8/2558	2015-08-08	1/24/2564	2021-01-24	2021-01-24					5.46389	2	2	2	2	1	0	16	109	0		0		1	1	3	0	0	48	9	1	0	0	2	0	1	1	0				1
723	2021-01-25	2/13/2561	2018-02-13	1/21/2564	2021-01-21	2021-01-21			1/21/2564	2021-01-21	2.95	1	2	2	2	0	0	13.5	91	0		0		1	1	3	0	0	17	5	1	0	0	6	6	1	1	0				1	1
725	2021-01-26	9/6/2563	2020-09-06	1/20/2564	2021-01-20	2021-01-20					0.388889	0	2	2	2	1	0	8	62	0		0		1	1	3	0	0	49	7	1	0	0	0	0	0	1	0				1	1	1			1
727	2021-01-26	4/28/2561	2018-04-28	1/1/2564	2021-01-01	2021-01-18			1/24/2564	2021-01-24	2.74444	1	2	2	2	1	0	10	85	7	GDD,minor dyamorphic feature	0		0	1	0	0	0	10	6	1	0	0	1	0	1	1	0				1	1
732	2021-01-26	4/14/2544	2001-04-14								19.7833	3	2	2	2	0	0	57	147	5	SLE	1		0	1	0	0	2		4	1	0	0	6	1	1	1	0				0
734	2021-01-26	5/15/2560	2017-05-15	1/22/2564	2021-01-22	2021-01-22					3.69722	1	2	2	2	0	0	13	95	0		0		1	1	3	0	0	29	2	0	0	0	6	1	1	1	0				1	1
743	2021-01-26	12/24/2562	2019-12-24			2021-01-26			1/26/2564	2021-01-26	1.08889	1	2	2	2	1	0	6.3	68	6	severe RDS,BPD	0		0	1	0	0	5		4	1	0	0	0	0	0	0	0				0
747	2021-01-26	1/28/2558	2015-01-28								4.99444	2	2	1	1	1	0	23.3	108	5	JDM,interstitial lung disease,moderate hemophilia A	1		0	1	0	0	2		5	1	0	0	0	0	0	0	0				0
748	2021-01-26	5/28/2563	2020-05-28	1/25/2564	2021-01-25	2021-01-25			1/26/2564	2021-01-26	0.661111	0	2	2	2	1	0	8.4	64	0		0		1	1	3	0	0	30	6	1	0	0	6	6	1	1	0				1	1
749	2021-01-26	1/6/2549	2006-01-06								15.0556	3	2	2	2	1	0	84.4	162	5	SLE	1	1		0	0	0	2		4	0	0	0	6	5	1	1	0				0
902	2021-01-26	3/23/2563	2020-03-23			2021-01-26			1/26/2564	2021-01-26	0.841667	0	2	2	2	0	0	10.4	72	3	Lymphatic malformation,GERD,tracheomalasia	0		0	1	0	0	4				0	0	0	0	0	0	0				0
740	2021-01-27	1/9/2559	2016-01-09	1/27/2564	2021-01-27	2021-01-26			1/26/2564	2021-01-26	5.05	2	2	2	2	0	0	19.2	111	7	GDD,epilepsy,multiple anomalies,GERD	0		0	1	0	0	2		5	1	0	0	0	0	0	1	0				1
744	2021-01-27	4/16/2552	2009-04-16			2021-01-27			1/27/2564	2021-01-27	11.7806	2	2	2	2	0	0	48	146	5	Poly JIA	1		0	1	0	0	2		6	1	0	0	1	0	1	1	0				0
745	2021-01-27	2/1/2558	2015-02-01	1/22/2564	2021-01-22	2021-01-22					5.98889	2	2	2	2	0	0	19	116	12	microscopic hematuria,glomerulonephitis	0		1	1	3	0	0	32	4	0	0	0	0	5	1	1	0				1	1
746	2021-01-27	8/23/2554	2011-08-23			2021-01-26			1/26/2564	2021-01-26	9.42778	2	2	2	2	1	0	55.6	142	13	Hypospadia,urethrocutaneous fistula	0		0	1	0	0	3		2	0	0	0	1	7	1	1	0				0
751	2021-01-28	3/9/2559	2016-03-09								4.88611	1	2	2	2	1	0	16.8	104	0	TSC,cardiac rhabdomyoma,hypopigment	0		0	1	0	0	0	21	4	1	0	0	0	5	1	1	0				0
752	2021-01-28	9/9/2552	2009-09-09	1/24/2564	2021-01-24	2021-01-24			1/28/2564	2021-01-28	11.3861	2	2	2	2	0	0	44.6	150	5	SLE	1		1	1	1	0	0	12	6	1	0	0	6	0	1	1	0				1	1				1
753	2021-01-29	9/22/2549	2006-09-22	1/26/2564	2021-01-26	2021-01-26			1/9/2564	2021-01-29	14.3528	3	2	2	2	1	0	54.5	155	7	NMO,respiratory failure,bed ridden	0		1	1	2	0	0	33	4	0	0	0	0	0	0	1	0				1		1
755	2021-01-29	8/1/2553	2010-08-01								10.4944	2	2	2	2	1	0	37.9	132	7	Benign rolandic epileptic syndrome	0		0	1	0	0	2		4	0	0	0	0	7	1	1	0				0
766	2021-01-30	8/30/2562	2019-08-30	1/29/2564	2021-01-29	2021-01-29			1/31/2564	2021-01-31	1.41667	1	2	2	2	0	0	9.7	75	0		0		1	1	2	0	0	2	5	1	0	0	3	0	1	1	0				1		1			1
765	2021-01-31	5/16/2561	2018-05-16								2.70833	1	2	2	2	1	0	14.3	97	0		0	2		0	3	0	2		5	0	0	0	0	7	1	1	0				0
717	2021-02-01	11apr2560	2017-04-11	03jan2564	2021-01-03	2021-01-03			04jan2564	2021-01-04	3.80556	1	2	2	2	1	0	18	100	0		0		1	1	2	1	2		3	1	0	0	0	0	0	1	0				1		1			1
757	2021-02-01	1/25/2561	2018-01-25	1/28/2564	2021-01-28	2021-01-28					3.01667	1	2	2	2	1	0	13	96	0		0		1	1	3	0	2		3	0	0	0	2	0	1	1	0				1
761	2021-02-01	11/27/2549	2006-11-27								14.1778	3	2	2	2	1	0	49.1	169	13	MSSA septic arthritis Lt. acetabulum	0	1		0	0	0	4		5	0	0	0	0	7	1	1	0				0
768	2021-02-01	3/18/2563	2020-03-18	1/30/2564	2021-01-30	2021-01-30					0.869444	0	2	2	2	1	0	9.8	77	0		0		1	1	3	0	0	5	4	0	0	0	0	0	0	1	0				1			1		1
769	2021-02-01	3/9/2558	2015-03-09	1/31/2564	2021-01-31	2021-01-31					5.89444	2	2	2	2	1	0	15	0	0		0		0	1	0	0	0	14	7	0	0	0	0	0	0	1	0				1
763	2021-02-02	9/12/2557	2014-09-12								6.38889	2	2	2	2	0	0	16	110	2	Chronic ITP	0		0	1	0	0	2		8	1	0	0	0	0	0	0	0				0
764	2021-02-02	1/26/2562	2019-01-26	2/1/2564	2021-02-01	2021-02-01					2.01667	1	2	2	2	0	0	15	90	0		0		1	1	3	0	0	30	4	1	0	0	0	0	0	1	0				1
767	2021-02-02	8/30/2558	2015-08-30	2/1/2564	2021-02-01	2021-02-01					5.42222	2	2	2	2	1	0	13.5	111	0		0		1	1	3	0	0	6	3	0	0	0	0	0	0	1	0				1
770	2021-02-02	6/19/2558	2015-06-19								5.61944	2	2	2	2	1	0	19	110	6	AR	0		1	1	3	0	2		3	0	0	0	2	0	1	1	0				0
772	2021-02-02	5/3/2561	2018-05-03								2.74722	1	2	2	2	1	0	13.1	90	3	neuroblastoma	1		0	1	0	0	3		3	0	0	0	0	2	1	1	0				0
773	2021-02-02	9/18/2563	2020-09-18	1/27/2564	2021-01-27	2021-01-27					0.372222	0	2	2	2	1	0	7.5	0	0		0		1	1	3	0	0	2	4	0	0	0	0	0	0	1	0				1	1
828	2021-02-02	10/23/2558	2015-10-23	1/24/2564	2021-01-24	2021-01-24					5.275	2	2	2	2	1	0	12	95	4	Down syndrom,DORV,ASD,PDA s/p correction	0		1	1	3	0	2		7	1	0	0	0	0	0	1	0				1	1	1
775	2021-02-03	12/29/2547	2004-12-29			2021-02-02			2/2/2564	2021-02-02	16.0944	3	2	2	2	1	0	129	187	4	TOF	0		0	1	0	0	2		4	1	0	0	0	0	0	0	0				0
777	2021-02-03	11/3/2555	2012-11-03	2/1/2564	2021-02-01	2021-02-01					8.25	2	2	2	2	0	0	8.2	69	10	cartilage hair syndrome	0		1	1	3	0	0	32	4	0	0	0	0	0	0	1	0				1	1
778	2021-02-03	10/11/2562	2019-10-11			2021-02-02			2/2/2564	2021-02-02	1.31111	1	2	2	2	1	0	8	72	12	bilateral VUR grade2	0		0	1	0	0	3		4	1	0	0	0	0	0	0	0				0
782	2021-02-03	12/26/2560	2017-12-26	12/15/2563	2020-12-15	2021-02-03			2/3/2564	2021-02-03	3.10278	1	2	2	2	1	0	15.7	90	0		0		0	1	0	0	4		4	1	0	0	0	0	0	1	0				1
783	2021-02-03	2/10/2563	2020-02-10								0.980556	1	2	2	2	1	0	7.7	69	3	venolymphatic malformation	0		0	1	0	0	0	17	4	1	0	0	0	0	0	0	0				0
779	2021-02-04	6/22/2549	2006-06-22	2/2/2564	2021-02-02	2021-02-02					14.6167	3	2	2	2	0	0	72	158.6	0		0		1	1	3	0	0	36	3	0	0	0	0	7	1	1	0				1	1
780	2021-02-04	11/29/2557	2014-11-29			2021-02-03			2/3/2564	2021-02-03	6.18056	2	2	2	2	1	0	17	111	13	ambiguous genitalia,46 XY DSD	0		0	1	0	0	5		5	1	0	0	1	0	1	1	0				0
781	2021-02-04	12/5/2559	2016-12-05								4.16389	1	2	2	2	0	0	16.8	105.2	3	lymphangioma	0		0	1	0	0	3		5	0	0	0	0	8	1	1	0				0
785	2021-02-05	1/16/2549	2006-01-16								15.0528	3	2	2	2	1	0	87	175	13	SNHL	0		0	1	0	0	2		6	1	0	0	1	0	1	1	0				0
788	2021-02-05	10/2/2559	2016-10-02								4.34167	1	2	2	2	1	0	51.3	144	12	SLE,LN class 3	1		0	1	0	0	5		3	1	0	0	0	0	0	0	0				0
789	2021-02-08	6/19/2559	2016-06-19								4.63611	1	2	2	2	1	0	16	101	1	severe hemophilia A	0		0	1	0	0	0	36	5	1	0	0	2	0	1	1	0				0
790	2021-02-08	12/19/2562	2019-12-19			2021-02-07			2/7/2564	2021-02-07	1.13611	1	2	2	2	1	0	7.5	73	4	VSD	0		0	1	0	0	0	32	4	1	0	0	0	0	0	0	0				0
792	2021-02-08	3/27/2550	2007-03-27	2/7/2564	2021-02-07	2021-02-07					13.8639	3	2	2	2	1	0	86	172	6	AR	0		1	1	3	0	0	29	5	1	0	0	0	1	1	1	0				1
793	2021-02-08	10/12/2563	2020-10-12	1/4/2564	2021-01-04	2021-01-04					0.322222	0	2	2	2	0	0	4.9	53	0		0		1	1	3	0	1		4	1	0	0	0	5	1	1	0				1		1
794	2021-02-08	5/8/2563	2020-05-08	2/6/2564	2021-02-06	2021-02-06					0.75	0	2	2	2	0	0	8.8	71	13	labial adhesion	0		1	1	3	0	2		5	1	0	0	0	0	0	1	0				1	1
795	2021-02-08	1/18/2559	2016-01-18	2/7/2564	2021-02-07	2021-02-07					5.05556	2	2	2	2	1	0	17.5	120	0		0		1	1	3	0	0	2	3	0	0	0	6	0	1	1	0				1
808	2021-02-08	3/30/2557	2014-03-30			2021-02-08			2/8/2564	2021-02-08	6.85556	2	2	2	2	0	0	27.1	127	3	Embryonal rhabdomyosarcoma	1		0	1	0	0	2		5	1	0	0	6	0	1	1	0				0
818	2021-02-08	1/1/2560	2017-01-01								4.10278	1	2	2	2	1	1	12.9	92	0		0		0	1	0	0	0	37		1	0	0	0	0	0	0	0				0
797	2021-02-09	10/4/2557	2014-10-04			2021-02-07			2/7/2564	2021-02-07	6.34722	2	2	2	2	1	0	16.7	103	3	Medulloblastoma	1		0	1	0	0	0	21	4	1	0	0	1	0	1	1	0				0
800	2021-02-09	2/7/2556	2013-02-07								8.00556	2	2	2	2	0	0	36.4	125	5	SLE	1		0	1	0	0	4		5	1	0	0	0	0	0	0	0				0
801	2021-02-09	1/8/2558	2015-01-08	2/8/2564	2021-02-08	2021-02-08					6.08611	2	2	2	2	1	0	28.1	123	1	T Cell ALL	1		1	1	3	0	2		15	1	0	0	0	0	0	1	0				1	1
802	2021-02-09	8/16/2551	2008-08-16			2021-02-08			2/8/2564	2021-02-08	12.4806	3	2	2	2	0	0	81	158	9	Nonalcoholic Steatohepatitis	0		0	1	0	0	6		7	1	0	0	0	0	0	0	0				0
803	2021-02-09	12/25/2549	2006-12-25								14.1222	3	2	2	2	0	0	58	166	2	Aplastic anemia	1		0	1	0	0	2		3	0	0	0	0	0	0	0	0				0
805	2021-02-09	9/17/2563	2020-09-17			2021-02-08			2/8/2564	2021-02-08	0.394444	0	2	2	2	1	0	7.4	69	7	VGAM	0		0	1	0	0	4		3	0	0	0	0	0	0	0	0				0
806	2021-02-09	4/11/2559	2016-04-11			2021-02-07			2/7/2564	2021-02-07	4.82778	1	2	2	2	0	0	17.2	107	2	VWD 2	0		0	1	0	0	2		7	1	0	0	0	0	0	0	0				0
807	2021-02-09	4/17/2563	2020-04-17			2021-02-08			2/8/2564	2021-02-08	0.811111	0	2	2	2	1	0	7.9	66	9	Biliary atresia	0		0	1	0	0	3		4	1	0	0	0	0	0	0	0				0
812	2021-02-10	7/18/2548	2005-07-18								15.5611	3	2	2	2	0	0	45	141	5	SLE,thrombocytopenia	1		1	1	3	0	2		6	1	0	0	1	0	1	1	0				0
813	2021-02-10	9/16/2546	2003-09-16								17.4	3	2	2	2	0	0	84.8	162	7	Epilepsy	0	1		0	0	0	0	6	3	1	0	0	0	0	0	0	0				0
814	2021-02-10	6/1/2555	2012-06-01								8.69167	2	2	2	2	1	1	32.2	137	7	Epilepsy	0	1		0	0	0	0	6	3	0	0	0	1	0	1	1	0				0
815	2021-02-10	9/30/2553	2010-09-30								10.3611	2	2	2	2	0	0	11.6	112	7	WEST syndrome	0	1		0	0	0	0	39	3	1	0	0	0	0	0	0	0				0
816	2021-02-10	11/2/2550	2007-11-02								13.2722	3	2	2	2	0	0	35.5	135	3	Diffuse pontine glioma s/p craniotomy,tumor removal	1		0	1	0	0	4		5	1	0	0	0	0	0	0	0				0
817	2021-02-10	8/6/2564	2021-08-06			2021-02-08			2/8/2564	2021-02-08	0.488889	0	2	2	2	1	0	66	160	4	PA,IVS	0		0	1	0	0	0	37	6	1	0	0	6	0	1	1	0				0
819	2021-02-10	2/18/2544	2001-02-18			2021-02-08			2/8/2564	2021-02-08	19.9778	3	2	2	2	1	0	64.3	160	4	Down syndrom,complete AVSD	0		0	1	0	0	0	43	5	1	0	0	2	0	1	1	0				0
820	2021-02-11	6/24/2564	2021-06-24			2021-02-09			2/9/2564	2021-02-09	0.369444	0	2	2	2	1	0	12	81	4	DORV,PA,VSD,MAPCAs	0		0	1	0	0	0	5	4	1	0	0	0	6	1	1	0				0
821	2021-02-11	5/14/2548	2005-05-14	2/6/2564	2021-02-06	2021-02-06					15.7417	3	2	2	2	0	0	36.3	159	4	DORV,PAVSD s/p total correction	0		1	1	3	0	0	2	3	0	0	0	0	0	0	1	0				1	1
823	2021-02-11	11/16/2548	2005-11-16	2/10/2564	2021-02-10	2021-02-10					15.2361	3	2	2	2	1	0	41.7	164	7	Epilepsy	0		1	1	3	0	3		7	1	0	0	0	1	1	1	0				1
824	2021-02-11	6/2/2563	2020-06-02			2021-02-10			2/10/2564	2021-02-10	0.691667	0	2	2	2	0	1	7.2	68	0		0		0	1	0	0	6		5	0	0	0	0	0	0	0	0				0
825	2021-02-11	5/31/2548	2005-05-31			2021-02-10			2/10/2564	2021-02-10	15.6972	3	2	2	2	0	0	38.3	146	4	Down syndrom,TOF,AVSD	0		0	1	0	0	2		5	0	0	0	0	0	0	0	0				0
826	2021-02-11	1/11/2553	2010-01-11			2021-02-09			2/9/2564	2021-02-09	11.0833	2	2	2	2	0	0	29	130	7	spastic CP,cerebral AVM,pharyngeal incoordination	0		0	1	0	0	2			1	0	0	0	0	0	0	0				0
827	2021-02-11	10/1/2554	2011-10-01	2/10/2564	2021-02-10	2021-02-10					9.36111	2	2	2	2	1	0	61	137	3	Craniopharyngioma	1		0	1	0	0	2		5	1	0	0	1	0	1	1	0				1
837	2021-02-15	10/26/2561	2018-10-26	12/10/2564	2021-12-10	2021-02-15			2/15/2564	2021-02-15	2.30278	1	2	2	2	0	0	12.7	89	0		0		1	1	3	0	2		4	0	0	0	0	0	0	1	0				1
838	2021-02-15	6/23/2559	2016-06-23	2/15/2564	2021-02-15	2021-02-15			2/11/2564	2021-02-11	4.64444	1	2	2	2	1	0	16.7	98	7	Epilepsy	0		1	1	2	0	0	47	4	0	0	0	0	0	0	1	0				1		1			1
856	2021-02-15	2/17/2557	2014-02-17	2/13/2564	2021-02-13	2021-02-13					6.99444	2	2	2	2	1	0	20	118	0		0		0	1	0	0	0	14	3	0	0	0	6	0	1	1	0				1	1
829	2021-02-17	2/13/2563	2020-02-13			2021-02-16			2/16/2564	2021-02-16	1.01111	1	2	2	2	0	0	9.5	67	12	Rt.double collecting system kidney	0		0	1	0	0	2		5	1	0	0	1	0	1	1	0				0
830	2021-02-17	9/14/2549	2006-09-14			2021-02-16			2/16/2564	2021-02-16	14.425	3	2	2	2	0	0	29.1	150	4	Scimitar syndrome,PAPVR,ASD	0		0	1	0	0	0	9	3	0	0	0	6	3	1	1	0				0
831	2021-02-17	5/21/2558	2015-05-21			2021-02-15			2/15/2564	2021-02-15	5.73889	2	2	2	2	1	0	43	131	4	ASD	0		0	1	0	0	4		5	1	0	0	1	0	1	1	0				0
832	2021-02-17	5/10/2552	2009-05-10	2/3/2564	2021-02-03	2021-02-03					11.7694	2	2	2	2	0	0	32	153	0		0		1	1	3	0	4		5	0	0	0	1	0	1	1	0				1	1
833	2021-02-17	2/8/2549	2006-02-08	2/10/2564	2021-02-10	2021-02-10					15.025	3	2	2	2	0	0	77	150	7	Idiopathic IICP	0		1	1	3	0	2		7	1	0	0	1	0	1	1	0				1
844	2021-02-17	5/14/2560	2017-05-14			2021-02-16			2/16/2564	2021-02-16	3.75833	1	2	2	2	1	0	10.3	101	10	Dandy walker malformation	0		0	1	0	0	0	38	3	1	0	0	0	0	0	0	0				0
845	2021-02-17	7/1/2554	2011-07-01			2021-02-15			2/15/2564	2021-02-15	9.62778	2	2	2	2	1	0	38.3	131	9	abdominal pain	0		0	1	0	0	0	23	7	1	0	0	1	0	1	1	0				0
879	2021-02-17	9/24/2563	2020-09-24	2/17/2564	2021-02-17	2021-02-17			2/17/2564	2021-02-17	0.397222	0	2	2	2	0	0	5.8	63	0		0		0	1	0	0	4		8	1	0	0	0	0	0	1	0				1			1
839	2021-02-18	6/8/2563	2020-06-08			2021-02-17			2/17/2564	2021-02-17	0.694444	0	2	2	2	0	0	38.4	63	9	Biliary atresia s/p failed kasai	0		0	1	0	0	1		3	0	0	0	0	6	1	1	0				0
840	2021-02-18	3/15/2551	2008-03-15	11/10/2564	2021-11-10	2021-02-07			2/17/2564	2021-02-17	12.925	3	2	2	2	1	0	68	160	3	Brain tumor	0		0	1	0	0	6		4	0	0	0	1	7	1	1	0				1
842	2021-02-18	27/12/0556	2021-03-29	2/18/2564	2021-02-18	2021-02-18					0.113889	0	2	2	2	0	0	24.2	110	0		0		1	1	3	0	2		7	1	0	0	6	0	1	1	0				1
843	2021-02-18	5/17/2551	2008-05-17			2021-02-18			2/18/2564	2021-02-18	12.7528	3	2	2	2	1	0	59	174	13	Testicular mass	0		0	1	0	0	2		6	0	0	0	1	0	1	1	0				0
846	2021-02-19	6/12/2546	2003-06-12								17.6861	3	2	2	2	1	0	15	151	12	SDNS	1		0	1	0	0	2		4	0	0	0	1	0	1	1	0				0
849	2021-02-19	11/26/2560	2017-11-26	2/19/2564	2021-02-19	2021-02-19					3.23056	1	2	2	2	0	0	13.1	98	0		0		1	1	3	0	0	30	6	1	0	0	0	0	0	1	0				1	1
847	2021-02-22	12/22/2562	2019-12-22	11/20/2564	2021-11-20	2021-02-19					1.16667	1	2	2	2	0	0	10	70	0		0		1	1	3	0	2		5	1	0	0	0	0	0	1	0				1			1
848	2021-02-22	10/26/2561	2018-10-26			2021-02-21			2/21/2564	2021-02-21	2.32222	1	2	2	2	0	0	11.2	86	13	Preaxial polydactyly	0		0	1	0	0	4		4	1	0	0	0	0	0	0	0				0
852	2021-02-22	11/1/2563	2020-11-01	2/22/2564	2021-02-22	2021-02-22					0.308333	0	2	2	2	1	0	3.1	50	0		0		1	1	3	0	0	30	3	0	0	0	1	0	1	1	0				1	1
853	2021-02-22	4/2/2561	2018-04-02	2/17/2564	2021-02-17	2021-02-17					2.88889	1	2	2	2	1	0	38.2	137	2	viral induced ITP,AIHA,IDA	0		1	1	1	0	2		6	1	0	0	2	0	1	1	0				1	1	1			1
855	2021-02-22	2/21/2560	2017-02-21								4.00278	1	2	2	2	1	0	14.8	97	6	AR,asthma	0		0	1	0	0	0	27	5	1	0	0	0	0	0	0	0				0
857	2021-02-22	1/9/2552	2009-01-09								12.1194	3	2	2	2	1	0	51	159	3	CA nasopharynx	0		0	1	0	0	2		3	0	0	0	0	0	0	0	0				0
858	2021-02-22	2/8/2562	2019-02-08	2/17/2564	2021-02-17	2021-02-17			2/22/2564	2021-02-22	2.03889	1	2	2	2	0	0	11.2	84	10	CF,pancreatic insufficiency	0		1	1	2	0	1		12	1	0	0	0	0	0	1	0				1		1
859	2021-02-22	2/24/2562	2019-02-24	2/21/2564	2021-02-21	2021-02-21					1.99444	1	2	2	2	1	0	17	93	0		0		1	1	3	0	2		4	1	0	0	0	0	0	1	0				1	1
863	2021-02-22	5/15/2551	2008-05-15	2/21/2564	2021-02-21	2021-02-21					12.7694	3	2	2	2	1	0	39.1	152	6	AR,asthma	0		1	1	3	0	3		7	1	0	0	1	0	1	1	0				1	1
866	2021-02-22	2/23/2555	2012-02-23			2021-02-20			2/20/2564	2021-02-20	8.99722	2	2	2	2	1	0	26.9	116	3	Retroperitoneal mass	0		0	1	0	0	2		7	1	0	0	3	6	1	1	0				0
862	2021-02-23	9/30/2562	2019-09-30			2021-02-22			2/22/2564	2021-02-22	1.39722	1	2	2	2	1	0	10.8	79	4	TOF	0		0	1	0	0	2		3	0	0	0	0	0	0	0	0				0
867	2021-02-23	3/17/2547	2004-03-17			2021-02-22			2/22/2564	2021-02-22	16.9333	3	2	2	2	1	0	30	155	7	spastic CP,epilepsy	0		0	1	0	0	5		4	1	0	0	0	0	0	0	0				0
883	2021-02-23	11/13/2559	2016-11-13	2/21/2564	2021-02-21	2021-02-21					4.27778	1	2	2	2	1	0	22.8	97	13	craniosynostosis,BPD,HT,pharyngeal incoordination	0		0	1	0	0	0	19	7	1	0	0	1	0	1	1	0				1
871	2021-02-24	10/26/2558	2015-10-26			2021-02-22			2/22/2564	2021-02-22	5.32778	2	2	2	2	1	0	16	108	4	congenital heart	0		0	1	0	0	2		4	1	0	0	0	0	0	0	0				0
880	2021-02-24	3/18/2557	2014-03-18	2/24/2564	2021-02-24	2021-02-22			2/22/2564	2021-02-22	6.93333	2	2	2	2	1	0	23	113	0		0	2		0	1	0	0	45	5	0	0	0	6	0	1	1	0				1		1
881	2021-02-25	9/22/2558	2015-09-22	2/24/2564	2021-02-24	2021-02-24					5.425	2	2	2	2	1	0	23.5	113	1	ALL	1	2		0	3	0	2		4	1	0	0	0	0	0	1	0				1	1
882	2021-02-25	8/31/2554	2011-08-31			2021-02-24			2/24/2564	2021-02-24	9.48611	2	2	2	2	1	0	24	132	4	VSD,MAPCA	0		0	1	0	0	3		5	1	0	0	6	0	1	1	0				0
1648	2021-02-25	8/19/2563	2020-08-19	2/24/2564	2021-02-24	2021-02-24					0.516667	0	2	2	2	1	0	8.1	65	0		0		1	1	3	0	0	50	3	0	0	0	0	6	1	1	0				1
873	2021-03-01	10/25/2553	2010-10-25	2/27/2564	2021-02-27	2021-02-27					10.35	2	2	2	2	1	0	30	135	4	ASD,ADHD,GDD	1		1	1	3	0	0	27	6	1	0	0	6	0	1	1	0				1	1
875	2021-03-01	10/19/2559	2016-10-19	2/20/2564	2021-02-20	2021-02-20			2/27/2564	2021-02-27	4.36667	1	2	2	2	1	0	18.8	108	0		0		0	1	0	0	0	42	5	0	0	0	1	0	1	1	0				1
876	2021-03-01	10/3/2562	2019-10-03								1.41111	1	2	2	2	0	0	9.5	74	3	Pleomorphic rhabdomyosarcoma	1		0	1	0	0	2		6	1	0	0	0	0	0	0	0				0
877	2021-03-01	4/1/2544	2001-04-01	3/1/2564	2021-03-01	2021-03-01					19.9167	3	2	2	2	1	0	46	168	3	Osteosarcoma lung metastasis	1		1	1	3	0	2		5	1	0	0	0	0	0	1	0				1	1
878	2021-03-01	12/19/2563	2020-12-19	3/1/2564	2021-03-01	2021-02-24			2/24/2564	2021-02-24	0.2	0	2	2	2	0	0	5.4	56	0		0		1	1	3	0	0	37	3	0	0	0	0	0	0	1	0				1		1
934	2021-03-01	9/29/2557	2014-09-29	2/28/2564	2021-02-28	2021-02-28			3/1/2564	2021-03-01	6.42222	2	2	2	2	1	0	13.3	99	13	Pentalogy of cantrell	0		1	1	2	0	0	5	3	0	0	0	6	0	1	1	0				1	1		1		1
874	2021-03-02	1/9/2564	2021-01-09	2/15/2564	2021-02-15	2021-02-15					0.147222	0	2	2	2	1	0	3.8	50	0		0		1	1	3	0	0	40	3	0	0	0	0	0	0	1	0				1
891	2021-03-02	12/22/2557	2014-12-22	2/28/2564	2021-02-28	2021-02-28					6.19444	2	2	2	2	0	0	30	131	3	Atypical choroid plexus papilloma,West syndrome	0		1	1	3	0	2		6	1	0	0	6	0	1	1	0				1
896	2021-03-02	10/31/2551	2008-10-31	3/2/2564	2021-03-02	2021-03-01			3/1/2564	2021-03-01	12.3389	3	2	2	2	1	0	34.6	138	13	Distal RTA,bilateral medullary nephrocalcinosis,complete stone destroy	0		0	1	0	0	0	50	4	0	0	0	1	0	1	1	0				1
897	2021-03-02	12/3/2561	2018-12-03			2021-02-28			2/28/2564	2021-02-28	2.24722	1	2	2	2	0	0	11.5	88	4	complete unbalance AVSD,hypoplastic arch,Co.A,PDA,subvalvular aortic stenosis	0		0	1	0	0	6		8	1	0	0	0	7	1	1	0				0
912	2021-03-02	4/20/2558	2015-04-20			2021-03-01			3/1/2564	2021-03-01	5.86667	2	2	2	2	1	0	18	105	1	ALL	1		0	1	0	0	2		3	0	0	0	1	0	1	1	0				0
988	2021-03-02	7/27/2553	2010-07-27			2021-02-27			2/27/2564	2021-02-27	10.5972	2	2	2	2	0	0	26.4	128	7	Arachnoid cyst,obstructive hydrocephalus,Dandy walker syndrome	0		0	1	0	0	2			1	0	0	0	0	0	0	0				0
1042	2021-03-02	7/21/2559	2016-07-21			2021-02-02			2/2/2564	2021-02-02	4.61389	1	2	2	2	1	0	15.8	101	6	Endobronchial TB	0		0	1	0	0	2		3	1	0	0	6	5	1	1	0				0
884	2021-03-03	4/5/2554	2011-04-05	3/3/2564	2021-03-03	2021-03-03					9.91111	2	2	2	2	1	0	23.5	133	6	asthma	0		1	1	3	0	0	6	4	1	0	0	1	0	1	1	0				1	1
886	2021-03-03	5/13/2563	2020-05-13			2021-03-02			3/2/2564	2021-03-02	0.805556	0	2	2	2	0	0	6	65	4	AVSD,mild AVUR	0		0	1	0	0	0	44	5	1	0	0	0	0	0	0	0				0	1				1
887	2021-03-03	7/14/2562	2019-07-14			2021-03-02			3/2/2564	2021-03-02	1.63611	1	2	2	2	1	0	11.8	81	13	VACTERL	0		0	1	0	0	2		6	1	0	0	6	6	1	1	0				0
889	2021-03-03	2/19/2548	2005-02-19	3/2/2564	2021-03-02	2021-03-02			3/2/2564	2021-03-02	16.0389	3	2	2	2	1	0	48.5	157	9	Congenital hepatic fibrosis,PT,esophageal varic,hypersplenism,ARPKD,CKD,HT,Hepatoblastoma	1		0	1	0	0	1		4	1	0	0	6	4	1	1	0				1	1
890	2021-03-03	9/25/2547	2004-09-25	2/28/2564	2021-02-28	2021-02-28					16.4389	3	2	2	2	1	0	65	168	2	Beta thal Hb E,hypothyroidism	0		1	1	3	0	0	48	3	0	0	0	2	6	1	1	0				1	1
892	2021-03-03	5/1/2561	2018-05-01								2.83889	1	2	2	2	1	0	15	94	1	Langerhans cell histiocytosis	0		0	1	0	0	2		6	1	0	0	0	0	0	0	0				0
893	2021-03-03	4/27/2559	2016-04-27	2/24/2564	2021-02-24	2021-02-24					4.85	1	2	2	2	0	0	15.4	100	9	Biliary atresia s/p kasai	0		1	1	3	0	5		3	0	0	0	6	0	1	1	0				1	1
894	2021-03-03	11/13/2562	2019-11-13								1.30556	1	2	2	2	0	0	6.6	73	7	Spastic CP,GDD	0		0	1	0	0	0	46	4	1	0	0	2	7	1	1	0				0
895	2021-03-03	11/27/2562	2019-11-27	3/1/2564	2021-03-01	2021-03-01					1.26667	1	2	2	2	0	0	6.9	67	9	cirrhosis,GDD,FTT,Alagille syndrome	0		1	1	3	0	6		4	1	0	0	0	4	1	1	0				1	1
898	2021-03-03	10/15/2552	2009-10-15			2021-03-02			3/2/2564	2021-03-02	11.3833	2	2	2	2	1	0	19.1	137	7	lissencephaly	0		0	1	0	0	4		7	1	0	0	0	0	0	0	0				0
899	2021-03-03	4/11/2563	2020-04-11			2021-03-02			3/2/2564	2021-03-02	0.894444	0	2	2	2	0	0	6.7	68	4	PDA	0		0	1	0	0	5		5	1	0	0	0	0	0	0	0				0
901	2021-03-03	6/17/2556	2013-06-17			2021-03-01			3/1/2564	2021-03-01	7.71111	2	2	2	2	1	0	25.5	122	13	Hypospadia	0		0	1	0	0	0	49			0	0	0	0	0	0	0				0
903	2021-03-03	4/23/2563	2020-04-23			2021-03-02			3/2/2564	2021-03-02	0.861111	0	2	2	2	0	0	6.2	62	4	Digeorge syndrome,PTH,VSD,interupted aortic arch	0		0	1	0	0	0	44	7	1	0	0	5	1	1	1	0				0
906	2021-03-03	10/14/2553	2010-10-14			2021-03-02			3/2/2564	2021-03-02	10.3861	2	2	2	2	1	0	39.3	140	4	TOF	0		0	1	0	0	0	41	3	0	0	0	0	6	1	1	0				0
907	2021-03-03	5/26/2551	2008-05-26	3/2/2564	2021-03-02	2021-03-02					12.7694	3	2	2	2	1	0	36	147	9	Short bowel syndrome	0		1	1	3	0	0	29	3	0	0	0	6	6	1	1	0				1	1
935	2021-03-03	4/18/2556	2013-04-18	2/27/2564	2021-02-27	2021-02-27			3/2/2564	2021-03-02	7.875	2	2	2	2	0	0	18.6	0	7	Lennox-gastaut syndrome,pharyngeal incoordination	0		1	1	2	0	4		5	1	0	0	0	0	0	1	0				1	1	1
909	2021-03-04	7/28/2559	2016-07-28			2021-03-03			3/3/2564	2021-03-03	4.6	1	2	2	2	1	0	17.6	107	0		0		0	1	0	0	2		5	1	0	0	0	0	0	0	0				0
910	2021-03-04	9/8/2549	2006-09-08			2021-03-04			3/4/2564	2021-03-04	14.4889	3	2	2	2	1	0	60.2	102	4	refractory VT	0		0	1	0	0	2		5	1	0	0	6	6	1	1	0				0
911	2021-03-04	1/5/2559	2016-01-05								5.16389	2	2	2	2	1	0	54	120	6	OSA,morbid obesity,DCM	0		0	1	0	0	4		10	1	0	0	0	0	0	0	0				0
920	2021-03-04	9/7/2561	2018-09-07	2/4/2564	2021-02-04	2021-02-04			3/4/2564	2021-03-04	2.49167	1	2	2	2	0	0	12	87	0		0		1	1	3	0	2		7	1	0	0	2	0	1	1	0				1	1	1			1
1059	2021-03-04	1/10/2561	2018-01-10	2/17/2564	2021-02-17	2021-02-17					3.15	1	2	2	2	1	0	12.7	93	1	B cell ALL	1		1	1	3	0	0	43	3	0	0	0	0	0	0	1	0				1
918	2021-03-08	1/7/2563	2020-01-07			2021-03-08			3/8/2564	2021-03-08	1.16944	1	2	2	2	1	0	8.2	82	4	Perimembranous VSD	0		0	1	0	0	3		4	1	0	0	0	0	0	0	0				0
919	2021-03-08	8/27/2563	2020-08-27			2021-03-08			3/8/2564	2021-03-08	0.530556	0	2	2	2	1	0	7.1	65	3	bilateral retinoblastoma	0		0	1	0	0	3		4	1	0	0	0	0	0	0	0				0
923	2021-03-08	9/15/2553	2010-09-15			2021-03-07			3/7/2564	2021-03-07	10.4806	2	2	2	2	0	0	30.4	136	3	Venolymphatic malformation at tonque	0		0	1	0	0	0	38	7	1	0	0	6	7	1	1	0				0
924	2021-03-08	7/3/2551	2008-07-03			2021-03-06			3/6/2564	2021-03-06	12.6806	3	2	2	2	1	0	70.3	156	13	Burn scar at face,Keloid lt.ear	0		0	1	0	0	3		3	0	0	0	0	0	0	0	0				0
948	2021-03-08	3/15/2559	2016-03-15	3/5/2564	2021-03-05	2021-03-05					4.98056	2	2	2	2	0	0	17	118	1	B cell ALL	1		1	1	3	0	0	2	4	0	0	0	4	0	1	1	0				1
914	2021-03-09	2/21/2554	2011-02-21			2021-03-08			3/8/2564	2021-03-08	10.05	2	2	2	2	1	0	29.8	121	3	Medulloblastoma	1		0	1	0	0	3		5	1	0	0	2	7	1	1	0				0
916	2021-03-09	11/7/2563	2020-11-07			2021-03-07			3/7/2564	2021-03-07	0.338889	0	2	2	2	0	0	13.4	94	3	Wilm's tumor	0		0	1	0	0	4		6	1	0	0	0	0	0	0	0				0
917	2021-03-09	3/11/2549	2006-03-11			2021-03-08			3/8/2564	2021-03-08	14.9944	3	2	2	2	0	0	53.5	151	12	Phelan-Mcdermid syndrome,SLE,LN class2,Graves disease,hypothyroidism	1		0	1	0	0	3		5	0	0	0	0	0	0	0	0				0
921	2021-03-09	9/3/2558	2015-09-03	3/9/2564	2021-03-09	2021-03-09					5.51667	2	2	2	2	1	0	39.5	112	1	AML	1		1	1	3	0	3		5	1	0	0	6	0	1	1	0				1
925	2021-03-10	7/25/2556	2013-07-25			2021-03-09			3/9/2564	2021-03-09	7.625	2	2	2	2	1	0	23.6	118	9	Biliary atresia s/p kasai,EV	0		0	1	0	0	3		7	1	0	0	6	0	1	1	0				0
926	2021-03-10	10/16/2563	2020-10-16	3/9/2564	2021-03-09	2021-03-09					0.4	0	2	2	2	1	0	7.5	70	0		0		1	1	3	0	2		8	1	0	0	0	0	0	1	0				1	1
933	2021-03-10	9/11/2552	2009-09-11			2021-03-08			3/8/2564	2021-03-08	11.4972	2	2	2	2	1	0	21.6	136	12	neurogenic bladder	0		0	1	0	0	4		8	1	0	0	1	0	1	1	0				0
927	2021-03-11	6/12/2559	2016-06-12	3/11/2564	2021-03-11	2021-03-11					4.74722	1	2	2	2	1	0	18	108	1	ALL	1		1	1	3	0	0	24	3	0	0	0	6	6	1	1	0				1	1	1			1
928	2021-03-11	5/25/2561	2018-05-25	3/9/2564	2021-03-09	2021-03-09					2.79444	1	2	2	2	0	0	12.7	92	0		0		1	1	3	0	0	14	8	1	0	0	6	0	1	1	0				1	1		1		1
929	2021-03-11	11/27/2562	2019-11-27			2021-03-09			3/9/2564	2021-03-09	1.28889	1	2	2	2	1	0	9.2	73	13	Hypospadia	0		0	1	0	0	0	36	5	1	0	0	2	0	1	1	0				0
930	2021-03-11	7/30/2552	2009-07-30			2021-03-10			3/10/2564	2021-03-10	11.6139	2	2	2	2	1	0	39.4	152	7	AVF at Lt.ACA,inferior sagittal sinus s/p embolization	0		0	1	0	0	4		7	1	0	0	1	0	1	1	0				0
932	2021-03-11	3/1/2560	2017-03-01								4.02778	1	2	2	2	1	0	18.3	104	3	PNET	1		0	1	0	0	2		4	1	0	0	0	0	0	0	0				0
938	2021-03-11	12/15/2559	2016-12-15			2021-03-11			3/11/2564	2021-03-11	4.23889	1	2	2	2	0	0	18.8	102	3	Diffuse midline high grade glioma	1		0	1	0	0	4		4	0	0	0	0	0	0	0	0				0
939	2021-03-11	11/6/2563	2020-11-06			2021-03-12			3/12/2564	2021-03-12	0.347222	0	2	2	2	0	0	4.7	53	13	Pierre robin sequence,chromosome defect	0		0	1	0	0	0	25	3	0	0	0	4	0	1	1	0				0
952	2021-03-11	7/15/2553	2010-07-15	3/11/2564	2021-03-11	2021-03-11					10.6556	2	2	2	2	1	0	30	143	3	Osteosarcoma	0		1	1	3	0	0	14	5	1	0	0	0	0	0	1	0				1
936	2021-03-12	11/2/2561	2018-11-02	3/12/2564	2021-03-12	2021-03-12					2.36111	1	2	2	2	1	0	19.6	94	0		0		1	1	3	0	2		5	1	0	0	1	0	1	1	0				1	1
937	2021-03-12	3/29/2548	2005-03-29	3/12/2564	2021-03-12	2021-03-12					15.9528	3	2	2	2	0	0	45.7	142	10	Down syndrome,OSA,Chronic lung disease,Asthma	0		1	1	2	0	4		4	0	0	0	0	0	0	1	0				1	1
940	2021-03-12	2/6/2555	2012-02-06	3/9/2564	2021-03-09	2021-03-09			3/12/2564	2021-03-12	9.1	2	2	2	2	0	0	22.5	126	0		0		1	1	3	0	0	32	3	1	0	0	6	0	1	1	0				1	1
954	2021-03-12	10/23/2563	2020-10-23	3/6/2564	2021-03-06	2021-03-06			3/6/2564	2021-03-06	0.386111	0	2	2	2	0	0	5.5	63	0		0		1	1	3	0	2		3	0	0	0	4	1	1	1	0				1
968	2021-03-12	12/2/2563	2020-12-02	3/10/2564	2021-03-10	2021-03-10			3/12/2564	2021-03-12	0.277778	0	2	2	2	1	0	3.5	50	3	cardiac hemangioma	0		1	1	2	0	0	46	5	1	0	0	0	0	0	1	0				1		1
941	2021-03-15	6/5/2563	2020-06-05			2021-03-14			3/14/2564	2021-03-14	0.777778	0	2	2	2	1	0	9.3	71	12	Hydronephrosis,VUR	0		0	1	0	0	2		4	1	0	0	0	0	0	0	0				0
942	2021-03-15	1/20/2563	2020-01-20	3/13/2564	2021-03-13	2021-03-13					1.15278	1	2	2	2	1	0	11.6	72	0		0		1	1	3	0	2		3	0	0	0	0	0	0	1	0				1	1
943	2021-03-15	1/20/2559	2016-01-20	3/13/2564	2021-03-13	2021-03-13					5.15278	2	2	2	2	0	0	18.2	106	2	Hb H disease	0		1	1	3	0	0	27	4	1	0	0	1	0	1	1	0				1	1
945	2021-03-15	5/12/2550	2007-05-12	3/13/2564	2021-03-13	2021-03-13					13.8417	3	2	2	2	1	0	48.9	165	0		0		1	1	3	0	0	38	6	0	0	0	1	0	1	1	0				1
946	2021-03-15	1/2/2558	2015-01-02	2/13/2564	2021-02-13	2021-02-13					6.20278	2	2	2	2	0	0	16.8	109	0	Epidermolysis bullosa	0		1	1	3	0	0	25	5	1	0	0	1	7	1	1	0				1	1
947	2021-03-15	11/12/2557	2014-11-12								6.34167	2	2	2	2	0	0	15	110	7	TSC,epilepsy	0		0	1	0	0	5		10	1	0	0	6	5	1	1	0				0
949	2021-03-16	1/8/2558	2015-01-08	3/16/2564	2021-03-16	2021-03-10			3/15/2564	2021-03-15	6.18889	2	2	2	2	0	0	17.7	105	3	Diffuse low greade glioneuronal tumor,Dandy walker malformation	0		0	1	0	0	0	36	3	1	0	0	1	6	1	1	0				1
950	2021-03-16	10/1/2549	2006-10-01	3/16/2564	2021-03-16	2021-03-15			3/15/2564	2021-03-15	14.4583	3	2	2	2	0	0	70	158	0		0		0	1	0	0	2		5	1	0	0	1	0	1	1	0				1
953	2021-03-16	12/21/2563	2020-12-21	3/16/2564	2021-03-16	2021-03-16					0.236111	0	2	2	2	0	0	57.7	159	3	Hepatoblastoma	1		1	1	3	0	2		4	1	0	0	6	0	1	1	0				1	1				1
956	2021-03-16	3/22/2559	2016-03-22								4.98333	2	2	2	2	1	0	18.2	103	6	Hunter syndrome,severe OSA,ATH	0		0	1	0	0	3		4	1	0	0	6	7	1	1	0				0
958	2021-03-16	7/15/2560	2017-07-15	3/16/2564	2021-03-16	2021-03-16					3.66944	1	2	2	2	0	0	16.4	102	0		0		1	1	3	0	2		4	0	0	0	0	0	0	1	0				1	1
961	2021-03-16	8/14/2563	2020-08-14	3/6/2564	2021-03-06	2021-03-06					0.588889	0	2	2	2	1	0	6.4	65	0		0		1	1	3	0	3		4	1	0	0	0	0	0	1	0				1	1	1			1
966	2021-03-16	6/3/2563	2020-06-03	3/16/2564	2021-03-16	2021-03-16			3/17/2564	2021-03-17	0.786111	0	2	2	2	1	0	6.4	64	9	Biliary atresia fail kasai	0		1	1	2	0	1		7	1	0	0	0	8	1	1	0				1	1	1			1
967	2021-03-16	10/18/2560	2017-10-18	3/14/2564	2021-03-14	2021-03-14					3.41111	1	2	2	2	1	0	17.1	100	0		0		1	1	2	0	0	46	3	0	0	0	6	0	1	1	0				1	1	1			1
970	2021-03-16	6/23/2563	2020-06-23	3/15/2564	2021-03-15	2021-03-15					0.730556	0	2	2	2	0	0	7.9	70	0		0		1	1	3	0	0	37	3	0	0	0	2	6	1	1	0				1	1
962	2021-03-17	6/4/2561	2018-06-04			2021-03-16			3/16/2564	2021-03-16	2.78611	1	2	2	2	1	0	14	97	4	PDA	0		0	1	0	0	2		24	1	0	0	0	5	1	1	0				0
963	2021-03-17	4/6/2562	2019-04-06			2021-03-16			3/16/2564	2021-03-16	1.94722	1	2	2	2	0	0	10.4	81	4	PDA	0		0	1	0	0	2		22	1	0	0	0	5	1	1	0				0
965	2021-03-17	2/24/2559	2016-02-24	3/3/2564	2021-03-03	2021-03-03			3/16/2564	2021-03-16	5.06389	2	2	2	2	1	0	15.1	103	4	ASD	0		0	1	0	0	3		3	0	0	0	6	0	1	1	0				1	1
971	2021-03-17	11/19/2558	2015-11-19			2021-03-16			3/16/2564	2021-03-16	5.32778	2	2	2	2	0	0	20.1	107	13	bilateral CL/CP	0		0	1	0	0	0	11	5	1	0	0	1	7	1	1	0				0
986	2021-03-17	6/24/2553	2010-06-24	3/1/2564	2021-03-01	2021-03-01			3/17/2564	2021-03-17	10.7306	2	2	2	2	1	0	43	148	0		0		1	1	3	0	5		4	1	0	0	1	0	1	1	0				1	1		1			1
972	2021-03-18	3/16/2563	2020-03-16			2021-03-18			3/18/2564	2021-03-18	1.00556	1	2	2	2	0	0	10.5	77	4	VSD	0		0	1	0	0	5		3	0	0	0	2	6	1	1	0				0
1522	2021-03-18	1/4/2548	2005-01-04								16.2056	3	2	2	2	0	0	58.9	137	5	SLE	1	1		0	0	0	2		4	1	0	0	0	0	0	0	0				0
977	2021-03-19	7/31/2559	2016-07-31	3/17/2564	2021-03-17	2021-03-17					4.63611	1	2	2	2	0	0	24.6	1068	3	Anaplastic large T cell lymphoma stage 4,bone metastasis	1		1	1	3	0	4		4	0	0	0	2	0	1	1	0				1	1
987	2021-03-19	2/26/2564	2021-02-26	3/18/2564	2021-03-18	2021-03-18			3/20/2564	2021-03-20	0.0638889	0	2	2	2	0	0	3.2	48	0		0		1	1	3	0	2		7	1	0	0	0	0	0	1	0				1	1
975	2021-03-21	8/26/2562	2019-08-26	3/20/2564	2021-03-20	2021-03-20					1.56944	1	2	2	2	1	0	13.5	88	2	B thal/Hb E	0		1	1	3	0	2		4	1	0	0	0	0	0	1	0				1	1
978	2021-03-21	12/28/2559	2016-12-28	3/18/2564	2021-03-18	2021-03-18					4.23056	1	2	2	2	1	0	15.9	103	6	AR	0		0	1	0	0	2		4	1	0	0	1	0	1	1	0				1
979	2021-03-21	3/29/2549	2006-03-29			2021-03-21			3/21/2564	2021-03-21	14.9778	3	2	2	2	1	0	51	165	0		0		0	1	0	0	6		3	1	0	0	1	0	1	1	0				0
985	2021-03-21	5/1/2552	2009-05-01	3/20/2564	2021-03-20	2021-03-20			3/21/2564	2021-03-21	11.8889	2	2	2	2	0	0	47	156	6	AR	0		1	1	2	0	0	47	7	1	0	0	6	0	1	1	0				1		1			1
974	2021-03-22	12/4/2563	2020-12-04								0.3	0	2	2	2	0	0	3.7	52	3	Hemangioma	0		0	1	0	0	0	3	6	1	0	0	0	0	0	0	0				0
982	2021-03-22	2/5/2556	2013-02-05	3/19/2564	2021-03-19	2021-03-19					8.13056	2	2	2	2	1	0	24.7	124	10	MSUD,epilepsy,ADHD	0		1	1	3	0	3		6	1	0	0	1	1	1	1	0				1		1
981	2021-03-23	5/29/2558	2015-05-29			2021-03-20			3/20/2564	2021-03-20	5.81667	2	2	2	2	0	0	24	111	7	TSC,intractable epilepsy,cardiac rhabdomyoma	0		0	1	0	0	0	19	5	1	0	0	6	0	1	1	0				0
983	2021-03-23	3/16/2559	2016-03-16			2021-03-22			3/22/2564	2021-03-22	5.01944	2	2	2	2	0	0	17.9	104	7	Vein of galen aneurysm malformation	0		0	1	0	0	6		5	1	0	0	6	8	1	1	0				0
992	2021-03-23	11/3/2558	2015-11-03			2021-03-23			3/23/2564	2021-03-23	5.38889	2	2	2	2	1	0	13.9	103	4	DORV,muscular VSD	0		0	1	0	0	2		5	0	0	0	1	0	1	1	0				0
989	2021-03-24	5/15/2555	2012-05-15	3/22/2564	2021-03-22	2021-03-22					8.85833	2	2	2	2	1	0	25.5	122	7	Lipomyelomeningocele,tethered cord,Neurogenic bladder	0		1	1	3	0	0	37	3	0	0	0	1	7	1	1	0				1	1
991	2021-03-24	7/1/2562	2019-07-01	3/20/2564	2021-03-20	2021-03-20			3/23/2564	2021-03-23	1.73056	1	2	2	2	1	0	8	0	6	AR,G-6PD deficiency	0		1	1	2	0	0	14	5	1	0	0	1	0	1	1	0				1	1				1
995	2021-03-24	10/7/2546	2003-10-07	3/24/2564	2021-03-24	2021-03-24					17.4639	3	2	2	2	0	0	77.5	166	10	Pseudohypoaldosteronism type1	0		1	1	3	0	0	11	4	0	0	0	6	2	1	1	0				1
996	2021-03-24	8/17/2550	2007-08-17			2021-03-24			3/24/2564	2021-03-24	13.6028	3	2	2	2	1	0	50.6	166	4	SVT	0		0	1	0	0	0	29	6	1	0	0	6	0	1	1	0				0
997	2021-03-24	3/19/2552	2009-03-19	3/25/2564	2021-03-25	2021-03-24			3/24/2564	2021-03-24	12.0139	3	2	2	2	1	0	99.4	0	6	Central hypoventilation,Asthma,PHT,Morbid obesity	0		1	1	2	0	2		6	1	0	0	0	0	0	1	0				1		1
998	2021-03-25	1/27/2564	2021-01-27			2021-03-23			3/23/2564	2021-03-23	0.161111	0	2	2	2	1	0	5	57	7	Severe hydrocephalus s/p VP shunt	0		0	1	0	0	0	44	5	1	0	0	0	7	1	1	0				0
993	2021-03-26	3/2/2559	2016-03-02	3/24/2564	2021-03-24	2021-03-24					5.06667	2	2	2	2	1	0	17.3	112	6	AR	0		1	1	3	0	2		3	0	0	0	1	0	1	1	0				1
994	2021-03-26	8/26/2562	2019-08-26	3/23/2564	2021-03-23	2021-03-23					1.58333	1	2	2	2	0	0	9.5	77	0		0		1	1	1	0	2		7	1	0	0	1	0	1	1	0				1	1
999	2021-03-27	7/3/2551	2008-07-03	3/23/2564	2021-03-23	2021-03-23					12.7333	3	2	2	2	1	0	31	140	0		0		1	1	3	0	2		4	0	0	0	1	5	1	1	0				1
1009	2021-03-27	12/18/2562	2019-12-18	3/27/2564	2021-03-27	2021-03-27					1.275	1	2	2	2	1	0	10.8	78	0		0		1	1	3	0	0	2	5	1	0	0	0	0	0	1	0				1	1
1007	2021-03-28	5/22/2562	2019-05-22	3/24/2564	2021-03-24	2021-03-24			3/29/2564	2021-03-29	1.85	1	2	2	2	0	0	9.1	84	10	CPS1 deficiency	0		1	1	1	0	3		4	1	0	0	3	0	1	1	0				1		1			1
1022	2021-03-28	9/14/2562	2019-09-14			2021-03-28			3/28/2564	2021-03-28	1.53889	1	2	2	2	1	0	8.1	73	4	VSD	0		0	1	0	0	2		3	1	0	0	0	0	0	0	0				0
1023	2021-03-28	2/22/2564	2021-02-22	3/21/2564	2021-03-21	2021-03-21					0.1	0	2	2	2	0	0	4.2	53	3	posterior fossa tumor with obstructive hydrocephalus	0		1	1	3	0	6		3	0	0	0	0	0	0	1	0				1
1001	2021-03-29	8/19/2561	2018-08-19						3/26/2564	2021-03-26	2.61111	1	2	2	2	0	0	10.8	83	13	Persistent cloaca	0		0	1	0	0	4		5	1	0	0	0	0	0	0	0				0
1010	2021-03-29	11/30/2547	2004-11-30			2021-03-29			3/29/2564	2021-03-29	16.3306	3	2	2	2	1	0	44.5	149	3	Glioblastoma WHO grade 4	1		0	1	0	0	6		5	0	0	0	1	5	1	1	0				0
1011	2021-03-29	9/12/2554	2011-09-12			2021-03-29			3/29/2564	2021-03-29	9.54722	2	2	2	2	0	0	26.9	132	3	Wilm's tumor stage 4,pulmonary metastasisi	1		0	1	0	0	0	35	5	1	0	0	1	7	1	1	0				0
1012	2021-03-29	4/2/2557	2014-04-02			2021-03-29			3/29/2564	2021-03-29	6.99167	2	2	2	2	1	0	29.3	126	7	Focal epilepsy,GDD,ADHD,VSD,AR	0		0	1	0	0	0	37	5	1	0	0	0	0	0	0	0				0
1000	2021-03-30	10/30/2556	2013-10-30			2021-03-28			3/28/2564	2021-03-28	7.41667	2	2	2	2	1	0	24.6	117	10	Down syndrome,CAV3 gene mutation,cardiomyopathy	0		0	1	0	0	2		8	1	0	0	6	0	1	1	0				0
1002	2021-03-30	6/24/2564	2021-06-24	3/29/2564	2021-03-29	2021-03-29			3/29/2564	2021-03-29	0.233333	0	2	2	2	1	0	5.8	61	9	GERD,pharyngeal incoordination,BPD,Preterm VLBW	0		0	1	0	0	0	17	5	0	0	0	0	0	0	1	0				1	1	1
1004	2021-03-30	6/4/2554	2011-06-04			2021-03-29			3/29/2564	2021-03-29	9.82222	2	2	2	2	1	0	17.5	114	4	Digeorge syndrome,PAVSD	0		0	1	0	0	0	43	8	1	0	0	0	0	0	0	0				0
1005	2021-03-30	3/29/2564	2021-03-29			2021-03-29			3/29/2564	2021-03-29	0.00277778	0	2	2	2	1	0	17	119	5	Rheumatic,severe MR	0		0	1	0	0	4		5	1	0	0	6	7	1	1	0				0
1006	2021-03-30	1/29/2564	2021-01-29			2021-03-30			3/30/2564	2021-03-30	0.169444	0	2	2	2	0	0	4	55	3	Cervical lymphagioma	0		0	1	0	0	4		6	1	0	0	0	0	0	0	0				0
1017	2021-03-30	3/17/2558	2015-03-17								6.03611	2	2	2	2	0	0	16.2	107	14	central precoccious puberty,FTT	0		0	1	0	0	2		5	1	0	0	1	0	1	1	0				0
1019	2021-03-30	11/16/2558	2015-11-16	3/30/2564	2021-03-30	2021-03-30					5.37222	2	2	2	2	0	0	14.8	103	9	ulcerative colitis,Hb H	1		1	1	3	0	0	15	5	1	0	0	6	0	1	1	0				1	1				1	1
1020	2021-03-30	7/30/2563	2020-07-30			2021-03-30			3/30/2564	2021-03-30	0.666667	0	2	2	2	0	0	8.6	66	4	VSD,Co.A	0		0	1	0	0	2		3	0	0	0	0	0	0	0	0				0
1021	2021-03-30	7/6/2550	2007-07-06	3/27/2564	2021-03-27	2021-03-27					13.7333	3	2	2	2	1	0	80	155	0	ADHD	0		0	1	0	0	0	45	4	0	0	0	1	0	1	1	0				1
1029	2021-03-30	3/14/2555	2012-03-14			2021-03-29			3/29/2564	2021-03-29	9.04444	2	2	2	2	1	0	50.3	127	12	neurogenic bladder	0		0	1	0	0	0	41	5	0	0	0	0	0	0	0	0				0
1015	2021-03-31	1/6/2560	2017-01-06			2021-03-30			3/30/2564	2021-03-30	4.23611	1	2	2	2	1	0	11	93	9	pharyngeal incoordination s/p PEG,chronic recurrent subdural hematoma	0		0	1	0	0	2		3	0	0	0	0	1	1	1	0				0
1018	2021-03-31	4/17/2557	2014-04-17								6.95556	2	2	2	2	0	0	26	128	3	Infantile ganglioma	0		0	1	0	0	2		5	1	0	0	1	0	1	1	0				0
1024	2021-03-31	2/22/2556	2013-02-22								8.10833	2	2	2	2	1	0	21	123	0	egg white allergy	0		0	1	0	0	0	36	5	1	0	0	2	0	1	1	0				0
1025	2021-03-31	8/21/2557	2014-08-21	3/31/2564	2021-03-31	2021-03-31					6.61111	2	2	2	2	1	0	25	128	3	Low grade glioma s/p tumor removal	0		1	1	3	0	4		3	1	0	0	0	0	0	1	0				1	1
1026	2021-03-31	3/27/2559	2016-03-27								5.01111	2	2	2	2	0	0	15.5	112	13	Dystonia	0		0	1	0	0	2		5	1	0	0	0	0	0	0	0				0
1027	2021-03-31	12/23/2557	2014-12-23	3/15/2564	2021-03-15	2021-03-15					6.27222	2	2	2	2	1	0	16.3	112	0		0		1	1	3	0	0	35	7	1	0	0	0	0	0	1	0				1	1
1028	2021-03-31	12/10/2552	2009-12-10								11.3083	2	2	2	2	1	0	25.8	127	10	X-linked ALD	0		0	1	0	0	1		4	1	0	0	0	0	0	0	0				0
1032	2021-04-01	9/21/2549	2006-09-21	3/30/2564	2021-03-30	2021-03-30					14.5278	3	3	3	3	1	0	48	160	2	G-6PD deficiency	0		1	1	2	0	0	29	4	0	0	0	1	7	1	1	0				1			1
1074	2021-04-01	2/24/2564	2021-02-24			2021-04-01			4/1/2564	2021-04-01	0.102778	0	3	3	3	0	0	3.7	53	9	Biliary atresia	0		0	1	3	0	2		4	0	0	0	5	0	1	1	0				0
1033	2021-04-02	4/1/2563	2020-04-01	4/1/2564	2021-04-01	2021-04-01					1.00278	1	3	3	3	0	0	8.5	65	0		0		1	1	3	0	3		5	0	0	0	2	0	1	1	0				1	1
1034	2021-04-05	9/1/2560	2017-09-01	3/27/2564	2021-03-27	2021-03-27					3.59444	1	3	3	3	1	0	17	98	1	B cell ALL	0		1	1	3	0	4		5	1	0	0	0	0	0	1	0				1	1
1036	2021-04-05	5/27/2557	2014-05-27	4/2/2564	2021-04-02	2021-04-02			4/4/2564	2021-04-04	6.85556	2	3	3	3	0	0	18.2	113	0		0		1	1	2	0	2		3	0	0	0	0	0	0	1	0				1	1
1037	2021-04-05	1/6/2547	2004-01-06	3/31/2564	2021-03-31	2021-03-31					17.2472	3	3	3	3	1	0	54	168	9	Biliary atresia fail kasai	0		1	1	3	0	0	32	4	0	0	0	1	6	1	1	0				1	1
1038	2021-04-05	1/15/2559	2016-01-15	4/2/2564	2021-04-02	2021-04-02			4/4/2564	2021-04-04	5.22222	2	3	3	3	1	0	13	101	10	Digeorge syndrome	0		1	1	2	0	2		4	1	0	0	1	0	1	1	0				1	1	1			1
1039	2021-04-05	11/29/2559	2016-11-29						4/4/2564	2021-04-04	4.35	1	3	3	3	1	0	12.6	102	13	Hypospadia	0		0	1	0	0	5		4	1	0	0	6	1	1	1	0				0
1040	2021-04-05	6/20/2559	2016-06-20			2021-04-03			4/3/2564	2021-04-03	4.79167	1	3	3	3	1	0	12	97	13	radial polydactyly	0		0	1	0	0	0	34	3	0	0	0	6	0	1	1	0				0
1041	2021-04-05	8/2/2562	2019-08-02	4/3/2564	2021-04-03	2021-04-03					1.675	1	3	3	3	0	0	10	82	0		0	2		0	1	0	0	37	6	1	0	0	6	4	1	1	0				1	1	1			1
1043	2021-04-05	6/22/2563	2020-06-22								0.786111	0	3	3	3	1	0	9.2	72	0	Maternal HIV	0	1		0	0	0	2		6	1	0	0	0	0	0	0	0				0
1044	2021-04-05	3/31/2563	2020-03-31								1.01389	1	3	3	3	0	0	10.2	75	0	Maternal HIV	0	1		0	0	0	0	36	3	0	0	0	0	0	0	0	0				0
1045	2021-04-05	6/19/2561	2018-06-19			2021-04-04			4/4/2564	2021-04-04	2.79444	1	3	3	3	0	0	12.5	94	3	Brain tumor	0		0	1	0	0	2		7	1	0	0	0	0	0	0	0				0
1047	2021-04-07	4/6/2561	2018-04-06			2021-04-06			4/6/2564	2021-04-06	3.00278	1	3	3	3	0	0	10.6	90	4	Intermediate AVSD,TR	0		0	1	0	0	0	11	4	0	0	0	0	0	0	0	0				0
1048	2021-04-07	7/8/2554	2011-07-08			2021-04-05			4/5/2564	2021-04-05	9.74722	2	3	3	3	0	0	32.1	139	14	Thyroid nodule	0		0	1	0	0	3		3	0	0	0	6	0	1	1	0				0
1050	2021-04-07	8/5/2559	2016-08-05	4/6/2564	2021-04-06	2021-04-06					4.67222	1	3	3	3	1	0	18.7	100	6	Severe BPD	0		1	1	1	0	0	26	5	1	0	0	2	0	1	1	0				1		1			1
1051	2021-04-07	10/11/2562	2019-10-11	4/5/2564	2021-04-05	2021-04-05			4/8/2564	2021-04-08	1.48889	1	3	3	3	0	0	10.1	78	0		0		1	1	2	0	2		6	1	0	0	7	0	1	1	0				1		1
1089	2021-04-07	4/7/2560	2017-04-07	4/3/2564	2021-04-03	2021-04-03			4/7/2564	2021-04-07	4	1	3	3	3	1	0	38.4	104	6	Asthma,AR	0		1	1	2	0	0	30	4	0	0	0	1	0	1	1	0				1	1	1			1
1090	2021-04-08	3/27/2558	2015-03-27								6.03056	2	3	3	3	0	0	22.7	120	7	focal epilepsy	0		0	1	0	0	0	11	6	1	0	0	6	5	1	1	0				0
1091	2021-04-08	11/7/2563	2020-11-07								0.419444	0	3	3	3	0	0	5	59	13	CLCP	0		0	1	0	0	0	41	6	1	0	0	0	0	0	0	0				0
1095	2021-04-08	7/13/2549	2006-07-13	3/3/2564	2021-03-03	2021-03-03					14.7361	3	3	3	3	1	0	41	0	7	neurofibromatosis,scoliosis	0		1	1	3	0	2		8	1	0	0	0	4	1	1	0				1
1100	2021-04-08	4/18/2554	2011-04-18	4/6/2564	2021-04-06	2021-04-06					9.97222	2	3	3	3	0	0	34.5	135	13	cystic hygroma	0		0	1	0	0	2		2	0	0	0	1	0	1	1	0				1		1			1
1135	2021-04-08	8/1/2550	2007-08-01	3/31/2564	2021-03-31	2021-03-31			4/7/2564	2021-04-07	13.6861	3	3	3	3	0	0	43.9	158	5	SLE	1		1	1	3	0	0	27	4	1	0	0	0	0	0	1	0				1	1
1098	2021-04-09	10/13/2559	2016-10-13								4.48889	1	3	3	3	0	0	16	103	3	Neuroblastoma	1		0	1	0	0	3		5	1	0	0	2	6	1	1	0				0
1099	2021-04-09	7/21/2562	2019-07-21	4/3/2564	2021-04-03	2021-04-03					1.71667	1	3	3	3	0	0	10	81	0		0		1	1	3	0	0	38	8	1	0	0	0	0	0	1	0				1	1
1066	2021-04-10	09oct2556	2013-10-09	10apr2564	2021-04-10	2021-04-10	2564-05-03	2021-05-03	10apr2564	2021-04-10	7.50278	2	3	3	3	0	0	30	130	0		0		1	1	1	1	0	26	4	0	1	0	1	6	1	1	0				1		1			1
1067	2021-04-10	30mar2562	2019-03-30	10apr2564	2021-04-10	2021-04-10	2564-05-03	2021-05-03	10apr2564	2021-04-10	2.02778	1	3	3	3	1	0	17.9	90	0		0		1	1	1	1	0	14	5	1	1	0	0	0	1	1	0				1	1	1			1
1064	2021-04-11	06dec2563	2020-12-06			2021-04-11			11apr2564	2021-04-11	0.347222	0	3	3	3	1	0	6.3	65	2	G-6PD deficiency	0		1	1	1	1	0	14	5	1	1	0	7	0	1	1	0				0
1068	2021-04-13	17feb2556	2013-02-17			2021-04-11			11apr2564	2021-04-11	8.15556	2	3	3	3	0	0	21.5	125	0		0		1	1	1	1	0	14	5	1	1	0	1	8	1	1	0				0
1075	2021-04-14	14feb2564	2021-02-14	06apr2564	2021-04-06	2021-04-06	2564-04-23	2021-04-23	11apr2564	2021-04-11	0.166667	0	3	3	3	0	0	4		0		0		1	1	1	1	0	4	4	0	1	0	0	0	1	1	0				1					1
1058	2021-04-15	5/4/2562	2019-05-04	3/14/2564	2021-03-14	2021-03-14					1.94722	1	3	3	3	1	0	10.4	83	7	Epilepsy	0		1	1	3	0	0	34	3	0	0	0	0	0	0	1	0				1
1063	2021-04-15	4/30/2562	2019-04-30			2021-04-15			4/15/2564	2021-04-15	1.95556	1	3	3	3	1	0	11	40	0		0		0	1	3	0	4		5	1	0	0	0	0	0	0	0				0
1065	2021-04-15	07nov2561	2018-11-07			2021-04-10	2564-05-03	2021-05-03	10apr2564	2021-04-10	2.43889	1	3	3	3	0	0	12	75	0		0		1	1	1	1	0	30	3	0	1	0	6	0	1	1	0				0
1076	2021-04-15	6/11/2555	2012-06-11	4/13/2564	2021-04-13	2021-04-13	2564-04-19	2021-04-19	4/9/2564	2021-04-09	8.84444	2	3	3	3	0	0	33	144	0		0		1	1	1	1	0	38	3	0	1	0	6	0	1	1	0				1	1				1
1055	2021-04-16	12/30/2561	2018-12-30	4/11/2564	2021-04-11	2021-04-11			4/16/2564	2021-04-16	2.29444	1	3	3	3	1	0	17.5	102	0		0		1	1	1	0	0	2	3	1	1	0	0	0	1	1	0				1		1			1
1060	2021-04-17	7/30/2562	2019-07-30	4/14/2564	2021-04-14	2021-04-14			4/17/2564	2021-04-17	1.71389	1	3	3	3	1	0	9.7	79	0		0		1	1	2	0	0	29	3	0	0	0	1	0	1	1	0				1	1	1
1061	2021-04-17	11/20/2560	2017-11-20	4/15/2564	2021-04-15	2021-04-15			4/18/2564	2021-04-18	3.40833	1	3	3	3	1	0	16	93	6	AR	0		1	1	2	0	0	38	3	0	0	0	1	0	1	1	0				1		1			1
1062	2021-04-17	10/30/2549	2006-10-30								14.4639	3	3	3	3	0	0	47	161	3	Burkitt lymphoma	1		0	1	0	0	2		5	1	0	0	0	0	0	0	0				0
1070	2021-04-18	6/1/2563	2020-06-01			2021-04-18			4/18/2564	2021-04-18	0.880556	0	3	3	3	0	0	44.9	154	13	ruptured spinal AVM	0		0	1	0	0	2		7	1	0	0	0	0	0	0	0				0
1195	2021-04-18	15mar2552	2009-03-15	16apr2564	2021-04-16	2021-04-16	2564-04-29	2021-04-29	16apr2564	2021-04-16	12.0917	3	3	3	3	1	0	63	165	6	AR	0		1	1	1	1	0	9	2	0	1	0	6	0	1	1	0				1		1
1073	2021-04-19	7/16/2563	2020-07-16								0.758333	0	3	3	3	0	0	8	65	0	Maternal HIV	0	1		0	0	0	0	30	3	0	0	0	2	7	1	1	0				0
1105	2021-04-19	12/14/2563	2020-12-14	4/16/2564	2021-04-16	2021-04-16			4/19/2564	2021-04-19	0.347222	0	3	3	3	1	0	3.3	47	4	severe Co.A	0		1	1	3	0	2		7	1	0	0	0	0	0	1	0				1		1
1087	2021-04-20	1/30/2557	2014-01-30	4/4/2564	2021-04-04	2021-04-04			4/20/2564	2021-04-20	7.22222	2	3	1	1	1	0	21	117	0		0		0	1	3	0	2		2	0	0	0	4	0	1	1	0				1
1088	2021-04-20	10/6/2564	2021-10-06	4/12/2564	2021-04-12	2021-04-12			4/15/2564	2021-04-15	0.461111	0	3	3	3	0	0	40	130	0		0		1	1	3	0	2		5	1	0	0	1	0	1	1	0				1	1
1145	2021-04-20	30jul2555	2012-07-30	20apr2564	2021-04-20	2021-04-16			16apr2564	2021-04-16	8.72222	2	3	3	3	1	0	44	150	0		0		1	1	1	1	0	33	3	0	1	0	0	0	1	1	0				1		1			1
1085	2021-04-21	9/9/2553	2010-09-09			2021-04-21			4/21/2564	2021-04-21	10.6167	2	3	3	3	1	0	58	143	4	Truncus arteriosus	0		0	1	0	0	3		4	1	0	0	6	4	1	1	0				0
1079	2021-04-22	4/26/2550	2007-04-26								13.9889	3	3	3	3	0	0	60	152	7	Focal epilepsy,Intellectual disability	0		1	1	3	0	2		4	0	0	0	0	0	0	0	0				0
1080	2021-04-22	3/5/2553	2010-03-05	4/20/2564	2021-04-20	2021-04-20					11.1306	2	3	3	3	1	0	33	139	14	DM	0		1	1	3	0	2		3	0	0	0	2	0	1	1	0				1
1081	2021-04-22	7/17/2562	2019-07-17			2021-04-21			4/21/2564	2021-04-21	1.76389	1	3	3	3	1	0	11.3	80.4	3	hepatoblastoma	1		1	1	3	0	6		4	0	0	0	0	0	0	0	0				0
1082	2021-04-22	12/8/2560	2017-12-08	4/20/2564	2021-04-20	2021-04-20					3.37222	1	3	3	3	0	0	14.5	99	0		0		1	1	3	0	0	23	3	0	0	0	1	0	1	1	0				1	1
1107	2021-04-22	1/23/2563	2020-01-23	4/20/2564	2021-04-20	2021-04-20			4/21/2564	2021-04-21	1.24722	1	3	3	3	1	0	9.1	0	6	Asthma	0		1	1	2	0	0	30	6	1	0	0	4	7	1	1	0				1		1			1
1160	2021-04-22	3/14/2559	2016-03-14			2021-04-22	2564-04-29	2021-04-29	4/22/2564	2021-04-22	5.10556	2	3	3	3	1	0	38	108	0		0		1	1	1	1	2		6	1	1	0	6	0	1	1	0				0
1210	2021-04-23	15oct2563	2020-10-15	21apr2564	2021-04-21	2021-04-18	2564-05-17	2021-05-17	18apr2564	2021-04-18	0.522222	0	3	3	3	0	0	7.5	56	0		0		1	1	2	1	0	26	3	0	1	0	0	0	1	1	0				1	1		1		1
1212	2021-04-23	5/6/2563	2020-05-06			2021-04-19	2564-05-17	2021-05-17	4/19/2564	2021-04-19	0.963889	1	3	3	3	0	0	8.3	72	0		0		1	1	1	1	0	14	4	1	1	0	0	0	1	1	0				0
1213	2021-04-25	26may2553	2010-05-26			2021-04-22			22apr2564	2021-04-22	10.9139	2	3	3	3	0	0	46.2	142	0		0		1	1	1	1	0	29	5	1	1	0	0	6	1	1	0				0
1214	2021-04-25	5/1/2563	2020-05-01	4/18/2564	2021-04-18	2021-04-18	2564-05-17	2021-05-17	4/22/2564	2021-04-22	0.983333	1	3	3	3	1	0	9.5	71	0		0	1		0	1	1	0	29	5	1	1	0	0	6	1	1	0				1	1				1
1101	2021-04-26	10/6/2563	2020-10-06	4/21/2564	2021-04-21	2021-04-21					0.555556	0	3	3	3	1	0	7.4	68	9	neonatal cholestasis jx.	0		1	1	3	0	2		3	1	0	0	0	0	0	1	0				1	1		1
1102	2021-04-26	5/6/2562	2019-05-06	4/24/2564	2021-04-24	2021-04-24					1.97222	1	3	3	3	0	0	9.8	85	0		0		1	1	3	0	0	41	3	0	0	1	1	0	1	1	0				1	1					1
1103	2021-04-26	1/11/2562	2019-01-11	4/20/2564	2021-04-20	2021-04-20					2.29167	1	3	3	3	1	0	8	75	0	FTT	0		1	1	1	0	0	14	4	0	0	1	0	0	1	1	0				1	1	1
1146	2021-04-26	5/18/2550	2007-05-18	4/25/2564	2021-04-25	2021-04-25	2564-05-17	2021-05-17	4/26/2564	2021-04-26	13.9389	3	3	3	3	1	0	45	159	0		0		1	1	1	1	0	33	3	0	1	0	2	7	1	1	0				1	1	1			1
1104	2021-04-27	9/28/2561	2018-09-28	4/21/2564	2021-04-21	2021-04-21					2.58056	1	3	3	3	1	0	13.8	85	4	Double inlet LV,hypoplastic RV,hypoplastic aortic arch	0		1	1	1	0	0	34	4	1	0	1	2	0	1	1	0				1	1	1			1
1161	2021-04-27	5/23/2563	2020-05-23	4/26/2564	2021-04-26	2021-04-26			4/26/2564	2021-04-26	0.927778	0	3	3	3	0	0	8	62	4	perimembranous VSD,valvular PS,BPD	0		1	1	3	0	0	32	3	0	0	0	0	0	0	1	0				1		1			1
1108	2021-04-28	10/21/2562	2019-10-21	4/27/2564	2021-04-27	2021-04-27					1.51111	1	3	3	3	0	0	11.3	82	0		0		1	1	3	0	0	2	7	1	0	0	0	0	0	1	0				1	1
1109	2021-04-28	7/11/2549	2006-07-11								14.7972	3	3	3	3	1	0	24.3	123	3	supracellar germcell,obstructive hydrocephalus	0		0	1	0	0	2		3	0	0	0	3	0	1	1	0				0
1193	2021-04-28	10/8/2551	2008-10-08	4/24/2564	2021-04-24	2021-04-24			4/28/2564	2021-04-28	12.5556	3	3	3	3	1	0	42	147	0		0		1	1	2	0	0	8	3	0	0	0	0	0	0	1	0				1			1
1113	2021-04-29	5/9/2559	2016-05-09								4.97222	2	3	3	3	0	0	13.5	99	0	contact TB	0		0	1	0	0	2		6	1	0	0	0	0	0	0	0				0
1216	2021-04-29	5/18/2562	2019-05-18	4/28/2564	2021-04-28	2021-04-26	2564-05-17	2021-05-17	4/26/2564	2021-04-26	1.93611	1	3	3	3	0	0	12	95	0		0		1	1	2	1	2		5	1	1	0	0	0	1	1	0				1					1
1218	2021-04-29	10/5/2562	2019-10-05	4/21/2564	2021-04-21	2021-04-21	2564-05-24	2021-05-24	4/26/2564	2021-04-26	1.56667	1	3	3	3	0	0	10.7	81	0		0		1	1	2	1	2		4	1	1	0	2	0	1	1	0				1	1
1163	2021-04-30	5/18/2563	2020-05-18	4/14/2564	2021-04-14	2021-04-14	2564-05-05	2021-05-05	4/26/2564	2021-04-26	0.95	1	3	3	3	0	0	8	75	0		0		1	1	1	1	2		3	0	1	0	6	0	1	1	0				1		1			1
1116	2021-05-01	11/5/2563	2020-11-05	4/30/2564	2021-04-30	2021-04-30			5/1/2564	2021-05-01	0.488889	0	3	3	3	0	0	7.1	63	9	GERD	0		1	1	1	0	2		3	0	0	0	0	0	0	1	0				1	1
1148	2021-05-01	5/24/2560	2017-05-24	4/30/2564	2021-04-30	2021-04-30			5/1/2564	2021-05-01	3.93611	1	3	3	3	1	0	16	0	0		0	2		0	3	0	0	14	5	1	1	0	0	0	1	1	0				1
1164	2021-05-01	12/28/2553	2010-12-28	4/29/2564	2021-04-29	2021-04-28	2564-05-05	2021-05-05	4/28/2564	2021-04-28	10.3417	2	3	3	3	1	0	25	130	0		0		1	1	1	1	0	17	8	1	1	0	4	6	1	1	0				1			1		1
1165	2021-05-01	10/25/2558	2015-10-25	4/10/2564	2021-04-10	2021-05-01			5/1/2564	2021-05-01	5.51389	2	3	3	3	1	0	13.6	104	0		0		1	1	3	0	2		4	0	0	0	0	0	0	1	0				1
1147	2021-05-02	26dec2562	2019-12-26	01may2564	2021-05-01	2021-05-01	2564-05-24	2021-05-24	02may2564	2021-05-02	1.35	1	3	3	3	0	0	9.5	77	0		0		1	1	1	1	0	7	8	1	1	0	0	0	1	1	0				1	1	1			1
1117	2021-05-03	6/26/2563	2020-06-26	5/2/2564	2021-05-02	2021-05-02			5/3/2564	2021-05-03	0.852778	0	3	3	3	1	0	7.8	73	4	complex heart disease	0		1	1	2	0	2		4	1	0	1	0	0	1	1	0				1	1
1118	2021-05-03	9/16/2562	2019-09-16								1.63056	1	3	3	3	1	0	13	83	13	hydrocele	0		0	1	0	0	0	48	7	1	0	0	0	0	0	0	0				0
1119	2021-05-03	1/16/2553	2010-01-16	4/3/2564	2021-04-03	2021-04-03					11.2972	2	3	3	3	0	0	20	121	5	SLE	1		1	1	3	0	5		10	1	0	0	0	0	0	1	0				1
1125	2021-05-05	9/16/2561	2018-09-16	5/3/2564	2021-05-03	2021-05-03					2.63611	1	3	3	3	0	0	12.4	95	0		0		1	1	3	0	2		5	1	0	0	0	0	0	1	0				1	1
1126	2021-05-05	5/4/2560	2017-05-04	5/4/2564	2021-05-04	2021-05-04					4.00278	1	3	3	3	0	0	13.9	105	0		0		1	1	3	0	5		4	0	0	0	0	0	0	1	0				1
1152	2021-05-06	2/15/2562	2019-02-15	5/4/2564	2021-05-04	2021-05-04			5/6/2564	2021-05-06	2.225	1	3	3	3	1	0	12.1	89	4	VSD,ASD,PS	0		1	1	2	0	0	49	3	0	0	0	6	0	1	1	0				1		1			1
1207	2021-05-06	26nov2549	2006-11-26	04may2564	2021-05-04	2021-05-04			04may2564	2021-05-04	14.4444	3	3	3	3	1	0	59	160	6	Asthma	0		1	1	1	1	0	35	7	1	1	0	5	0	1	1	0				1		1
1208	2021-05-06	16apr2560	2017-04-16			2021-05-04			04may2564	2021-05-04	4.05556	1	3	3	3	1	0	30	125	0		0		1	1	1	1	0	35	7	1	1	0	0	0	1	1	0				0
1143	2021-05-07	11/14/2562	2019-11-14	5/7/2564	2021-05-07	2021-05-07					1.48056	1	3	3	3	1	0	12	83	3	Infantile fibrosarcoma Rt.kidney	1		1	1	3	0	0	9	3	1	0	0	0	0	0	1	0				1	1
1257	2021-05-09	10/10/2563	2020-10-10	5/3/2564	2021-05-03	2021-05-03	2564-05-31	2021-05-31	5/6/2564	2021-05-06	0.580556	0	3	3	3	1	0	44.3	165	6	Asthma	0		1	1	1	1	2		7	1	1	0	0	2	1	1	0				1		1	1				1
1154	2021-05-11	9/28/2553	2010-09-28			2021-05-10			5/10/2564	2021-05-10	10.6194	2	3	3	3	1	0	49	146	3	supracellar glioma	0		0	1	0	0	3		5	1	0	0	0	0	0	0	0				0
1155	2021-05-11	5/9/2564	2021-05-09	5/7/2564	2021-05-07	2021-05-07			5/9/2564	2021-05-09	0.00555556	0	3	3	3	0	0	6.2	64	13	osteogenesis imperfecta	0		0	1	0	0	0	3	7	1	0	0	0	0	0	1	0				1
1159	2021-05-11	12/24/2558	2015-12-24	5/11/2564	2021-05-11	2021-05-11					5.38056	2	3	3	3	0	0	24	125	0		0		1	1	3	0	2		3	0	0	0	3	0	1	1	0				1	1
1162	2021-05-12	11/9/2563	2020-11-09			2021-05-11			5/11/2564	2021-05-11	0.508333	0	3	3	3	0	0	6	71	0		0		0	1	0	0	5		3	0	0	0	0	0	0	0	0				0
1168	2021-05-12	11/1/2555	2012-11-01			2021-05-12			5/12/2564	2021-05-12	8.53056	2	3	3	3	1	0	33.55	127	3	hepatoblastoma	1		0	1	0	0	4		3	0	0	0	0	0	0	0	0				0
1194	2021-05-12	10aug2555	2012-08-10	05may2564	2021-05-05	2021-05-05	2564-05-12	2021-05-12	06may2564	2021-05-06	8.75556	2	3	3	3	0	0	27.9	129	0		0		1	1	1	1	0	26	3	1	1	0	0	0	1	1	0				1		1			1
1512	2021-05-12	1/27/2564	2021-01-27			2021-04-29	2564-05-12	2021-05-12	4/29/2564	2021-04-29	0.291667	0	3	3	3	1	0	0	0	0		0		1	1	1	1	2		7	1	1	0	6	0	1	1	0				0
1170	2021-05-13	4/1/2564	2021-04-01	5/13/2564	2021-05-13	2021-05-13					0.116667	0	3	3	3	0	0	4.4	56	0		0		0	1	0	0	0	39	7	1	0	0	0	0	0	1	0				1
1271	2021-05-13	9/20/2563	2020-09-20	5/2/2564	2021-05-02	2021-05-02	2564-06-07	2021-06-07	5/8/2564	2021-05-08	0.647222	0	3	3	3	0	1	8.6	69	0		0	1		0	1	1	0	30	3	0	1	0	0	6	1	1	0				1	1				1
1331	2021-05-13	7/19/2563	2020-07-19	5/8/2564	2021-05-08	2021-05-08			5/11/2564	2021-05-11	0.816667	0	3	3	3	0	1	7.6	73	10	Down syndrome	0		1	1	2	1	0	4	3	0	1	0	0	0	1	1	0				1		1
1330	2021-05-14	12/23/2545	2002-12-23	5/13/2564	2021-05-13	2021-05-13			5/13/2564	2021-05-13	18.3917	3	3	3	3	0	0	41	167	7	intractable epilepsy	0		1	1	3	0	2		3	0	0	0	0	0	0	1	0				1
1196	2021-05-15	06sep2560	2017-09-06	14may2564	2021-05-14	2021-05-14			11may2564	2021-05-11	3.68611	1	3	3	3	0	0	12.4	96	0		0		1	1	2	1	0	34	6	0	1	0	0	0	1	1	0				1
1177	2021-05-16	2/2/2563	2020-02-02	5/15/2564	2021-05-15	2021-05-15			5/16/2564	2021-05-16	1.28889	1	3	3	3	0	0	9.6	80	0		0		1	1	3	0	0	5	4	0	0	0	4	0	1	1	0				1	1
1211	2021-05-17	10/2/2549	2006-10-02	4/18/2564	2021-04-18	2021-04-18	2564-05-18	2021-05-18	4/21/2564	2021-04-21	14.625	3	3	3	3	1	0	104	172	0		0	1		0	2	1	2		2	1	1	0	2	6	1	1	0				1		1					1
1215	2021-05-17	11/29/2559	2016-11-29		2021-04-22	2021-04-22	2564-05-17	2021-05-17	4/22/2564	2021-04-22	4.46667	1	3	3	3	1	0	15.5	104	7	Febrile convulsion	0	1		0	1	1	0	29	5	1	1	0	0	6	1	1	0				0
1181	2021-05-18	10/14/2563	2020-10-14			2021-05-17			5/17/2564	2021-05-17	0.594444	0	3	3	3	1	0	9.2	71	12	Rt.UPJO	0		0	1	0	0	4		5	1	0	0	0	0	0	0	0				0
1513	2021-05-18	04dec2563	2020-12-04	14may2564	2021-05-14	2021-05-14			17may2564	2021-05-17	0.455556	0	3	3	3	1	0	5.8	0	0		0		1	1	1	1	0	37	8	1	1	0	0	7	1	1	0				1	1	1			1
1182	2021-05-19	3/30/2555	2012-03-30			2021-05-17			5/17/2564	2021-05-17	9.13611	2	3	3	3	0	0	26.4	124	12	SLE,LN	1		0	1	0	0	0	5	6	1	0	0	0	0	0	0	0				0
1171	2021-05-20	8/14/2563	2020-08-14								0.766667	0	3	3	3	1	0	7.9	70	0		0	0		0	0	0	0	37	4	1	0	0	0	0	0	0	0				0
1173	2021-05-20	10/16/2560	2017-10-16			2021-05-18			5/18/2564	2021-05-18	3.59444	1	3	3	3	0	0	10.9	86	7	MG	0		0	1	0	0	2		3	0	0	0	0	0	0	0	0				0
1174	2021-05-20	8/15/2563	2020-08-15								0.763889	0	3	3	3	0	0	8.6	71	0		0	0		0	0	0	0	21	6	1	0	0	0	0	0	0	0				0
1175	2021-05-20	8/18/2563	2020-08-18								0.755556	0	3	3	3	1	0	9.2	70	0		0	0		0	0	0	0	19	4	1	0	0	0	0	0	0	0				0
1176	2021-05-20	6/26/2562	2019-06-26								1.9	1	3	3	3	1	0	14.9	85	10	Down syndrome	0	1		0	0	0	0	17	2	0	0	0	2	7	1	1	0				0
1187	2021-05-20	3/18/2564	2021-03-18	5/19/2564	2021-05-19	2021-05-19			5/19/2564	2021-05-19	0.172222	0	3	3	3	0	0	4.1	53	0		0		1	1	3	0	0	37	2	0	0	0	5	0	1	1	0				1	1				1
1204	2021-05-20	8/2/2557	2014-08-02	5/18/2564	2021-05-18	2021-05-18			5/19/2564	2021-05-19	6.8	2	3	3	3	0	0	15.3	106	6	Pneumonia,CF	0		1	1	2	0	3		5	1	0	0	0	0	0	1	0				1	1	1
1209	2021-05-20	8/22/2563	2020-08-22	5/20/2564	2021-05-20	2021-05-18			5/18/2564	2021-05-18	0.744444	0	3	3	3	0	0	7.8	70	0		0		1	1	3	0	2		5	1	0	0	0	0	0	1	0				1	1
1172	2021-05-21	8/9/2558	2015-08-09	5/17/2564	2021-05-17	2021-05-17			5/20/2564	2021-05-20	5.78333	2	3	3	3	0	0	22.3	120	0		0		0	1	0	0	2		4	0	0	0	0	6	1	1	0				1	1
1179	2021-05-21	3/18/2546	2003-03-18	5/14/2564	2021-05-14	2021-05-14			5/20/2564	2021-05-20	18.175	3	3	3	3	0	0	66.3	164	10	cystic fibrosis,persistent depressive disorder	0		1	1	3	0	2		6	1	0	0	6	0	1	1	0				1					1
1203	2021-05-21	10/10/2554	2011-10-10	5/20/2564	2021-05-20	2021-05-20			5/20/2564	2021-05-20	9.61389	2	3	3	3	1	0	30	135	13	Rupture AVM	0		1	1	3	0	2		4	0	0	0	0	0	0	1	0				1
1520	2021-05-21	6/5/2553	2010-06-05	5/19/2564	2021-05-19	2021-05-19			5/20/2564	2021-05-20	10.9611	2	3	3	3	1	0	26.5	0	6	Asthma	0		1	1	3	0	0	14	3	0	0	0	0	0	0	1	0				1	1
1183	2021-05-24	2/18/2556	2013-02-18	5/6/2564	2021-05-06	2021-05-06			5/21/2564	2021-05-21	8.26667	2	3	3	3	1	0	24.2	130	2	G6PD deficiency,ADHD	0		1	1	3	0	0	2	4	0	0	0	0	0	0	1	0				1	1
1184	2021-05-24	11/5/2563	2020-11-05	5/20/2564	2021-05-20	2021-05-20			5/21/2564	2021-05-21	0.552778	0	3	3	3	0	0	4.6	62	7	SMA type1	0		1	1	2	0	2		3	1	0	0	0	0	0	1	0				1
1217	2021-05-24	12/7/2549	2006-12-07	4/23/2564	2021-04-23	2021-04-23	2564-05-24	2021-05-24	4/30/2564	2021-04-30	14.4639	3	3	3	3	1	0	65.8	164.8	0		0	1		0	1	1	0	44	4	1	1	0	6	0	1	1	0				1	1
1219	2021-05-24	6/19/2553	2010-06-19	5/4/2564	2021-05-04	2021-05-04	2564-05-24	2021-05-24	5/6/2564	2021-05-06	10.9306	2	3	3	3	0	0	37.9	132	0		0	1		0	2	1	0	33	3	0	1	0	0	0	1	1	0				1		1
1221	2021-05-24	8/15/2555	2012-08-15	5/3/2564	2021-05-03	2021-05-03	2564-05-24	2021-05-24	5/3/2564	2021-05-03	8.775	2	3	3	3	1	0	27.6	126	0		0	1		0	1	1	0	35	6	1	1	0	0	0	1	1	0				1	1				1
1222	2021-05-24	2/4/2559	2016-02-04	5/2/2564	2021-05-02	2021-05-02	2564-05-24	2021-05-24	5/2/2564	2021-05-02	5.30556	2	3	3	3	1	0	18	125	0		0	1		0	1	1	0	17	5	1	1	0	0	6	1	1	0				1
1223	2021-05-24	5/11/2564	2021-05-11	5/2/2564	2021-05-02	2021-05-02	2564-05-24	2021-05-24	5/2/2564	2021-05-02	0.0361111	0	3	3	3	1	0	10.4	78	0		0	1		0	1	1	0	14	3	0	1	0	0	0	1	1	0				1			1
1178	2021-05-25	1/9/2552	2009-01-09	5/11/2564	2021-05-11	2021-05-11			5/24/2564	2021-05-24	12.3778	3	3	3	3	0	0	41	158	3	nasopharyngeal carcinoma	0		0	1	0	0	2		7	1	0	0	0	0	0	1	0				1
1189	2021-05-25	6/20/2562	2019-06-20								1.93056	1	3	3	3	0	0	11.8	81	4	DORV	0		0	1	0	0	0	42	4	1	0	0	0	7	1	1	0				0
1190	2021-05-25	8/1/2562	2019-08-01	5/23/2564	2021-05-23	2021-05-23			5/24/2564	2021-05-24	1.81667	1	3	3	3	0	0	10.4	81	0		0		1	1	3	0	0	3	4	0	0	0	0	0	0	1	0				1	1
1192	2021-05-25	3/8/2554	2011-03-08			2021-05-23			5/23/2564	2021-05-23	10.2139	2	3	3	3	1	0	41	139	4	Dextrocardia	0		0	1	0	0	0	10	6	0	0	0	0	0	0	0	0				0
1205	2021-05-25	12/2/2550	2007-12-02	5/24/2564	2021-05-24	2021-05-24			5/24/2564	2021-05-24	13.4806	3	3	3	3	1	0	40	145	7	spastic CP,HIE,epilepsy	0		1	1	3	0	2		7	1	0	0	0	0	0	1	0				1
1199	2021-05-26	10/30/2563	2020-10-30	5/22/2564	2021-05-22	2021-05-22			5/26/2564	2021-05-26	0.572222	0	3	3	3	0	0	7.9	72	0		0		1	1	3	0	2		3	0	0	0	0	0	0	1	0				1	1
1198	2021-05-27	6/11/2560	2017-06-11	5/26/2564	2021-05-26	2021-05-26			5/26/2564	2021-05-26	3.96111	1	3	3	3	1	0	17.3	100	0		0		1	1	3	0	0	44	4	1	0	0	0	0	0	1	0				1
1201	2021-05-27	12/3/2544	2001-12-03	5/25/2564	2021-05-25	2021-05-25			5/25/2564	2021-05-25	19.4833	3	3	3	3	0	0	62.5	161	5	SLE	1		1	1	3	0	0	3	5	0	0	0	0	0	0	1	0				1	1
1206	2021-05-27	12/3/2558	2015-12-03			2021-05-27			5/27/2564	2021-05-27	5.48333	2	3	2	2	0	0	24.9	118	3	optic glioma	0		0	1	0	0	2		4	0	0	0	7	2	1	1	0				0
1224	2021-05-27	7/4/2562	2019-07-04	5/26/2564	2021-05-26	2021-05-26			5/27/2564	2021-05-27	1.89722	1	3	3	3	1	0	8.6	75	10	William syadrome,west syndrome,GDD,severe supravalvular PS	0		1	1	3	0	2		4	0	0	0	0	0	0	1	0				1	1	1			1
1227	2021-05-29	3/14/2564	2021-03-14	5/23/2564	2021-05-23	2021-05-23			5/29/2564	2021-05-29	0.208333	0	3	3	3	1	0	5.7	60	0		0		1	1	3	0	2		3	0	0	0	0	0	0	1	0				1	1
1228	2021-05-29	6/25/2558	2015-06-25	5/28/2564	2021-05-28	2021-05-28			5/29/2564	2021-05-29	5.92778	2	3	3	3	0	0	17	112	5	SJIA	1		1	1	3	0	0	21	5	0	0	0	0	0	0	1	0				1	1
1246	2021-05-30	11/19/2563	2020-11-19	5/28/2564	2021-05-28	2021-05-28			5/30/2564	2021-05-30	0.530556	1	3	4	4	1	0	7.8	68.8	0		0	1		0	1	0	2		5	1	0	0	0	0	0	1	0				1	1	1
1255	2021-05-31	10/4/2560	2017-10-04	5/10/2564	2021-05-10	2021-05-10	2564-05-31	2021-05-31	5/10/2564	2021-05-10	3.65833	1	3	3	3	0	0	28.8	105	6	Asthma,obesity	0	1		0	2	1	0	17	10	1	1	0	0	0	1	1	0				1
1256	2021-05-31	5/22/2556	2013-05-22	4/7/2564	2021-04-07	2021-05-07	2564-05-31	2021-05-31	5/7/2564	2021-05-07	8.025	2	3	3	3	1	0	23	125	6	AR	0	1		0	1	1	0	17	5	1	1	0	0	0	1	1	0				1	1		1		1
1258	2021-05-31	8/5/2554	2011-08-05	5/8/2564	2021-05-08	2021-05-08	2564-05-31	2021-05-31	5/3/2564	2021-05-03	9.82222	2	3	3	3	0	0	36.65	133.7	0		0	1		0	1	1	2		6	1	1	0	0	0	1	1	0				1		1
1259	2021-05-31	3/2/2563	2020-03-02	5/31/2564	2021-05-31	2021-05-03	2564-05-31	2021-05-31	5/3/2564	2021-05-03	1.24722	1	3	3	3	1	0	9.5	76	0		0	1		0	2	1	2		6	1	1	0	0	0	1	1	0				1			1
1260	2021-05-31	9/23/2564	2021-09-23	4/25/2564	2021-04-25	2021-04-25	2564-05-31	2021-05-31	4/27/2564	2021-04-27	0.313889	0	3	3	3	1	0	8.7	67	0		0	1		0	2	1	0	39	6	1	1	0	0	0	1	1	0				1		1
1299	2021-05-31	8/12/2557	2014-08-12			2021-05-27	2564-06-01	2021-06-01	5/27/2564	2021-05-27	6.80278	2	3	3	3	0	0	15	119	0		0		1	1	1	1	0	37	3	0	1	0	0	0	1	1	0				0
1225	2021-06-01	9/15/2562	2019-09-15	5/30/2564	2021-05-30	2021-05-30			5/31/2564	2021-05-31	1.71111	1	3	3	3	0	0	10.8	85	0		0		1	1	3	0	0	22	3	0	0	0	2	0	1	1	0				1	1
1231	2021-06-01	11/7/2562	2019-11-07	5/28/2564	2021-05-28	2021-05-28			5/31/2564	2021-05-31	1.56667	1	3	3	3	1	0	7.8	75	4	Heterotaxy syndrome	0		1	1	3	0	2		4	0	0	0	0	0	0	1	0				1	1
1230	2021-06-02	4/14/2562	2019-04-14	5/31/2564	2021-05-31	2021-05-31			6/1/2564	2021-06-01	2.13333	1	3	3	3	1	0	14.4	92	0		0		1	1	3	0	2		6	1	0	0	0	0	0	1	0				1	1
1301	2021-06-06	6/18/2564	2021-06-18	6/4/2564	2021-06-04	2021-06-04			6/5/2564	2021-06-05	0.0333333	0	3	3	3	0	0	8.8	77	0		0	1		0	1	0	0	37	3	0	0	0	0	0	0	1	0				1	1
1232	2021-06-07	10/25/2545	2002-10-25	5/30/2564	2021-05-30	2021-05-30			6/7/2564	2021-06-07	18.6167	3	3	3	3	1	0	78.5	164	7	supracellar cyst s/p VP shunt	0		1	1	3	0	2		3	0	0	0	0	0	0	1	0				1
1262	2021-06-07	6/2/2561	2018-06-02	5/6/2564	2021-05-06	2021-05-06	2564-06-07	2021-06-07	5/8/2564	2021-05-08	3.01389	1	3	3	3	1	0	13.1	95	2	G6PD deficiency	0	1		0	1	1	0	22	5	1	1	0	6	0	1	1	0				1		1			1
1263	2021-06-07	5/9/2561	2018-05-09	5/13/2564	2021-05-13	2021-05-13	2564-06-07	2021-06-07	5/16/2564	2021-05-16	3.07778	1	3	3	3	1	0	21.7	102	0		0	1		0	1	1	0	4	4	1	1	0	0	2	1	1	0				1			1
1264	2021-06-07	5/31/2551	2008-05-31	5/11/2564	2021-05-11	2021-05-11	2564-06-07	2021-06-07	5/12/2564	2021-05-12	13.0194	3	3	3	3	0	0	30.7	145	0		0	1		0	2	1	0	29	9	1	1	0	0	0	1	1	0				1			1			1
1265	2021-06-07	11/19/2555	2012-11-19	5/15/2564	2021-05-15	2021-05-15	2564-06-07	2021-06-07	5/9/2564	2021-05-09	8.55	2	3	3	3	0	0	57	145	6	AR	0	1		0	1	1	0	37	5	1	1	0	0	0	1	1	0				1		1			1	1
1266	2021-06-07	6/18/2557	2014-06-18	6/6/2564	2021-06-06	2021-05-05	2564-06-07	2021-06-07	5/5/2564	2021-05-05	6.96944	2	3	3	3	1	0	20.5	118	0		0	1		0	1	1	0	37	6	1	1	0	0	0	1	1	0				1		1
1267	2021-06-07	4/14/2558	2015-04-14	5/12/2564	2021-05-12	2021-05-12	2564-06-07	2021-06-07	5/12/2564	2021-05-12	6.14722	2	3	3	3	1	0	20	110	2	thalassemia	0	1		0	1	1	0	29	5	1	1	0	0	0	1	1	0				1					1
1268	2021-06-07	5/31/2548	2005-05-31	5/16/2564	2021-05-16	2021-05-16	2564-06-07	2021-06-07	5/16/2564	2021-05-16	16.0194	3	3	3	3	0	0	47	160	0		0	1		0	1	1	0	4	4	0	1	0	0	2	1	1	0				1			1		1	1
1269	2021-06-07	3/13/2556	2013-03-13	5/6/2564	2021-05-06	2021-05-06			5/6/2564	2021-05-06	8.23333	2	3	3	3	1	0	33.4	125	0		0	1		0	2	1	0	32	5	1	1	0	0	0	1	1	0				1		1				1
1270	2021-06-07	25jan2555	2012-01-25	07may2564	2021-05-07	2021-05-07	2564-06-07	2021-06-07	11may2564	2021-05-11	9.36667	2	3	3	3	1	0	59.6	145	6	Asthma,obesity	0	1		0	2	1	0	8	7	1	1	0	0	0	1	1	0				1			1		1
1233	2021-06-08	11/17/2563	2020-11-17			2021-06-07			6/7/2564	2021-06-07	0.558333	0	3	3	3	1	0	6.7	65	3	round cell tumor	1		0	1	0	0	2		5	1	0	0	0	0	0	0	0				0
1234	2021-06-08	9/17/2564	2021-09-17			2021-06-07			6/7/2564	2021-06-07	0.275	0	3	3	3	0	0	6.1	60	10	chromosome rearrangement	0		0	1	0	0	4		5	0	0	0	0	0	0	0	0				0
1236	2021-06-08	7/27/2559	2016-07-27			2021-06-06			6/6/2564	2021-06-06	4.86389	1	3	3	3	1	0	26.3	115	12	bilateral VUR	0		0	1	0	0	0	12	3	1	0	0	0	6	1	1	0				0
1245	2021-06-08	4/17/2558	2015-04-17			2021-06-07			6/7/2564	2021-06-07	6.14167	2	3	3	3	1	0	19.6	117	12	bilateral VUR,Phimosis	0		0	1	0	0	3		5	1	0	0	0	6	1	1	0				0
1237	2021-06-09	4/2/2559	2016-04-02			2021-06-08			6/8/2564	2021-06-08	5.18611	2	3	3	3	1	0	15.3	102	13	meatal stenosis	0		0	1	0	0	0	30	10	1	0	0	2	0	1	1	0				0
1238	2021-06-09	10/3/2552	2009-10-03	5/5/2564	2021-05-05	2021-06-08			6/8/2564	2021-06-08	11.6833	2	3	3	3	1	0	59.6	157	0		0		0	1	0	0	2		11	1	0	0	0	0	0	1	0				1
1240	2021-06-10	8/12/2550	2007-08-12			2021-06-09			6/9/2564	2021-06-09	13.8278	3	3	3	3	0	0	119	158	6	AR,obesity	0		0	1	0	0	5		4	1	0	0	7	0	1	1	0				0
1241	2021-06-14	3/16/2560	2017-03-16			2021-06-13			6/13/2564	2021-06-13	4.24444	1	3	3	3	0	0	14.4	100	1	Langerhans cell histiocytosis	1		0	1	0	0	0	38	4	1	0	0	0	0	0	0	0				0
1243	2021-06-15	3/3/2555	2012-03-03			2021-06-14			6/14/2564	2021-06-14	9.28333	2	3	3	3	0	0	21.5	118	4	PA,VSD,hypoplastic RPA+LPA	0		0	1	0	0	4		3	0	0	0	0	0	0	0	0				0
1244	2021-06-15	2/23/2564	2021-02-23	6/14/2564	2021-06-14	2021-06-14			6/15/2564	2021-06-15	0.311111	0	3	3	3	0	0	5.9	62	0		0		1	1	3	0	2		5	0	0	0	0	0	0	1	0				1	1
1247	2021-06-15	8/4/2563	2020-08-04	6/14/2564	2021-06-14	2021-06-14			6/15/2564	2021-06-15	0.863889	0	3	3	3	1	0	6.8	65	10	Noonan syndrome	0		1	1	3	0	0	5	3	0	0	0	0	0	0	1	0				1	1
1248	2021-06-15	4/4/2560	2017-04-04			2021-06-15			6/15/2564	2021-06-15	4.19722	1	3	3	3	1	0	16.6	93	4	congenital heart disease	0		1	1	3	0	0	41	5	1	0	0	0	0	0	0	0				0
1250	2021-06-16	3/25/2562	2019-03-25			2021-06-15			6/15/2564	2021-06-15	2.225	1	3	3	3	1	0	11.6	88	13	hypospadia	0		0	1	0	0	4		7	1	0	0	0	0	0	0	0				0
1252	2021-06-16	7/15/2557	2014-07-15			2021-06-16			6/16/2564	2021-06-16	6.91944	2	3	3	3	1	0	18.5	113	3	Ewing sarcoma	1		0	1	0	0	2		6	1	0	0	0	0	0	0	0				0
1253	2021-06-16	1/5/2564	2021-01-05			2021-06-16			6/16/2564	2021-06-16	0.447222	0	3	3	3	0	0	5.3	64	4	LTGA,Dextrocardia,VSD	0		0	1	0	0	2		3	0	0	0	0	0	0	0	0				0
1272	2021-06-17	4/29/2564	2021-04-29	6/11/2564	2021-06-11	2021-06-11			6/17/2564	2021-06-17	0.133333	0	3	3	3	1	0	4.7	67	0		0		1	1	3	0	2		4	1	0	0	0	0	0	1	0				1
1273	2021-06-17	11/11/2557	2014-11-11	6/15/2564	2021-06-15	2021-06-15			6/16/2564	2021-06-16	6.6	2	3	3	3	1	0	25	118	1	B cell ALL	1		1	1	3	0	0	31	9	1	0	0	0	0	0	1	0				1	1				1
1276	2021-06-18	11/11/2550	2007-11-11			2021-06-18			6/18/2564	2021-06-18	13.6028	3	3	3	3	0	0	39	158	0	depression slibling rivalry	0		1	1	3	0	0	30	13	1	0	0	0	0	0	0	0				0
1277	2021-06-19	11/25/2563	2020-11-25	6/16/2564	2021-06-16	2021-06-16			6/19/2564	2021-06-19	0.566667	0	3	3	3	1	0	8.2	69	0		0		1	1	3	0	0	27	4	1	0	0	0	0	0	1	0				1	1
1283	2021-06-19	2/16/2564	2021-02-16			2021-06-19			6/19/2564	2021-06-19	0.341667	0	3	3	3	1	0	5.5	0	13	Cleft Lip	0		0	1	0	0	0	36	3	0	0	0	0	0	0	0	0				0
1275	2021-06-20	1/1/2560	2017-01-01	6/18/2564	2021-06-18	2021-06-18			6/20/2564	2021-06-20	4.46944	1	3	3	3	0	0	28	109	12	VUR	0		1	1	3	0	0	11	4	1	0	0	0	0	0	1	0				1	1
1282	2021-06-21	3/28/2560	2017-03-28	5/17/2564	2021-05-17	2021-06-21			6/21/2564	2021-06-21	4.23056	1	3	3	3	1	0	13.4	102	0		0		1	1	3	0	0	10	10	1	0	0	0	0	0	1	0				1	1
1284	2021-06-21	4/5/2553	2010-04-05	6/20/2564	2021-06-20	2021-06-20			6/20/2564	2021-06-20	11.2111	2	3	3	3	0	0	25.8	144	0		0		0	1	0	0	3		5	0	0	0	0	0	0	1	0				1
1315	2021-06-21	8/6/2548	2005-08-06	5/19/2564	2021-05-19	2021-05-19	2564-06-21	2021-06-21	5/17/2564	2021-05-17	15.875	3	3	3	3	1	0	55.6	165	0		0	1		0	1	1	2		4	0	1	0	0	0	1	1	0				1						1
1316	2021-06-21	10/2/2550	2007-10-02	5/28/2564	2021-05-28	2021-05-27	2564-06-21	2021-06-21	5/27/2564	2021-05-27	13.7194	3	3	3	3	0	0	80.3	176	0		0	1		0	1	1	0	18	4	0	1	0	6	7	1	1	0				1			1
1317	2021-06-21	2/24/2550	2007-02-24	5/26/2564	2021-05-26	2021-05-25	2564-06-21	2021-06-21	5/25/2564	2021-05-25	14.325	3	3	3	3	1	0	71.4	172	0		0	1		0	1	1	0	17	7	1	1	0	2	1	1	1	0				1			1
1318	2021-06-21	10/31/2559	2016-10-31	5/19/2564	2021-05-19	2021-05-18	2564-06-21	2021-06-21	5/18/2564	2021-05-18	4.64167	1	3	3	3	0	0	18.8	110	0		0	1		0	2	1	0	1	4	1	1	0	0	0	1	1	0				1			1
1278	2021-06-22	5/17/2564	2021-05-17			2021-06-21			6/21/2564	2021-06-21	0.0972222	0	3	3	3	0	0	2.9	0	4	TAPVR	0		0	1	0	0	2		6	1	0	0	0	0	0	0	0				0
1279	2021-06-22	2/4/2553	2010-02-04			2021-06-21			6/21/2564	2021-06-21	11.3833	2	3	3	3	1	0	60.8	165	7	intractable focal epilepsy	0		0	1	0	0	2		3	0	0	0	0	6	1	1	0				0
1280	2021-06-22	9/8/2563	2020-09-08			2021-06-21			6/21/2564	2021-06-21	0.788889	0	3	3	3	0	0	8.4	72	10	congenital anomalies	0		0	1	0	0	2		5	1	0	0	0	0	0	0	0				0
1281	2021-06-22	11/23/2559	2016-11-23			2021-06-21			6/21/2564	2021-06-21	4.58056	1	3	3	3	1	0	17.7	106	10	22g11 microduplication,multiple dysmorphic	0		0	1	0	0	2		6	1	0	0	0	0	0	0	0				0
1289	2021-06-22	11/12/2555	2012-11-12			2021-06-21			6/21/2564	2021-06-21	8.61111	2	3	3	3	0	0	20.7	123	3	low grade astrocytoma	1		0	1	0	0	3		4	1	0	0	0	0	0	0	0				0
1290	2021-06-22	12/14/2563	2020-12-14			2021-06-22			6/22/2564	2021-06-22	0.522222	0	3	3	3	0	1	6.7	0	13	bilateral CLCP	0		0	1	0	0	2		3	0	0	0	0	6	1	1	0				0
1291	2021-06-22	11/19/2563	2020-11-19			2021-06-22			6/22/2564	2021-06-22	0.591667	0	3	3	3	0	0	5.9	56	9	pharyngeal incoordination	0		0	1	0	0	0	3	4	0	0	0	0	0	0	0	0				0
1288	2021-06-23	3/5/2552	2009-03-05			2021-06-21			6/21/2564	2021-06-21	12.3	3	3	3	3	0	0	57.3	148	12	SLE,LN	1		0	1	0	0	2		6	1	0	0	3	0	1	1	0				0
1292	2021-06-23	9/10/2562	2019-09-10			2021-06-23			6/23/2564	2021-06-23	1.78611	1	3	3	3	1	0	15.4	85	13	AVM	0		0	1	0	0	0	45	6	1	0	0	0	0	0	0	0				0
1294	2021-06-23	3/17/2549	2006-03-17			2021-06-22			6/22/2564	2021-06-22	15.2667	3	3	3	3	0	0	27.8	115	9	overlapping syndrome,ulcerative colititis	0		0	1	0	0	0	20	4	0	0	0	0	0	0	0	0				0
1293	2021-06-24	1/19/2551	2008-01-19			2021-06-23			6/23/2564	2021-06-23	13.4306	3	3	3	3	0	0	51	165	7	MDD	0		0	1	0	0	0	30	6	1	0	0	3	0	1	1	0				0
1295	2021-06-24	11/12/2556	2013-11-12	4/24/2564	2021-04-24	2021-06-24			6/24/2564	2021-06-24	7.61667	2	3	3	3	0	0	19.9	122	0		0	2		0	3	0	2		9	1	0	0	0	0	0	1	0				1
1296	2021-06-24	11/26/2548	2005-11-26	6/21/2564	2021-06-21	2021-06-21			6/25/2564	2021-06-25	15.5778	3	3	3	3	1	0	38.9	152	7	focal epilepsy,migrain	0		1	1	3	0	0	18	16	1	0	0	2	0	1	1	0				1
1297	2021-06-24	4/7/2562	2019-04-07	6/24/2564	2021-06-24	2021-06-24			6/24/2564	2021-06-24	2.21389	1	3	3	3	1	0	10.5	85	2	Hb.H	0		1	1	3	0	2		5	1	0	0	6	0	1	1	0				1	1
1298	2021-06-24	1/3/2556	2013-01-03	6/23/2564	2021-06-23	2021-06-23			6/24/2564	2021-06-24	8.475	2	3	3	3	1	0	25.2	117	5	SJIA	1		1	1	3	0	2		6	1	0	0	0	5	1	1	0				1	1
1300	2021-06-24	3/28/2545	2002-03-28	6/23/2564	2021-06-23	2021-06-23			6/24/2564	2021-06-24	19.2389	3	3	3	3	0	0	41.1	145	14	DM type1,Graves' disease	0		1	1	3	0	0	6	4	1	0	0	0	0	0	1	0				1
1306	2021-06-26	11/1/2562	2019-11-01	6/24/2564	2021-06-24	2021-06-24			6/26/2564	2021-06-26	1.65278	1	3	3	3	0	0	8.8	79	0		0		1	1	3	0	2		3	0	0	0	2	0	1	1	0				1	1
1308	2021-06-26	10/31/2554	2011-10-31	6/18/2564	2021-06-18	2021-06-18			6/25/2564	2021-06-25	9.65556	2	3	3	3	1	0	34.1	136	12	steroid dependent nephrotic syndrome	1		1	1	3	0	4		5	1	0	0	0	0	0	1	0				1		1			1
1303	2021-06-28	8/15/2550	2007-08-15			2021-06-28			6/28/2564	2021-06-28	13.8694	3	3	3	3	1	0	50	145	3	medullary astrocytoma	1		0	1	0	0	0	35	7	1	0	0	0	0	0	0	0				0
1309	2021-06-28	8/25/2549	2006-08-25	6/27/2564	2021-06-27	2021-06-27			6/28/2564	2021-06-28	14.8417	3	3	3	3	0	0	91	159	0		0		1	1	3	0	0	6	7	1	0	0	6	0	1	1	0				1
1313	2021-06-28	5/1/2556	2013-05-01	6/25/2564	2021-06-25	2021-06-25	2564-07-22	2021-07-22	6/26/2564	2021-06-26	8.15833	2	3	3	3	1	0	21.4	119	1	B cell ALL	0		1	1	1	1	0	33	3	1	1	0	0	6	1	1	0				1	1				1
1319	2021-06-28	6/6/2555	2012-06-06	6/6/2564	2021-06-06	2021-06-02	2564-06-28	2021-06-28	6/2/2564	2021-06-02	9.06111	2	3	3	3	0	0	43.1	140	6	AR	0	1		0	2	1	2		4	0	1	0	0	0	1	1	0				1					1
1320	2021-06-28	3/22/2553	2010-03-22	6/6/2564	2021-06-06	2021-06-02	2564-06-28	2021-06-28	6/2/2564	2021-06-02	11.2667	2	3	3	3	0	0	40	143	6	AR	0	1		0	1	1	2		4	0	1	0	0	0	1	1	0				1						1
1321	2021-06-28	4/1/2558	2015-04-01	6/5/2564	2021-06-05	2021-06-05	2564-06-28	2021-06-28	6/6/2564	2021-06-06	6.24167	2	3	3	3	0	0	34.7	113	0	obesity	0	1		0	1	1	2		4	1	1	0	0	0	1	1	0				1	1		1
1322	2021-06-28	10/25/2546	2003-10-25	5/28/2564	2021-05-28	2021-05-28	2564-06-28	2021-06-28	5/30/2564	2021-05-30	17.675	3	3	3	3	0	0	49.7	152	0		0	1		0	2	1	0	39	8	1	0	0	6	0	1	1	0				1	1	1					1
1323	2021-06-28	19dec2546	2003-12-19	02jun2564	2021-06-02	2021-05-31	2564-06-28	2021-06-28	31may2564	2021-05-31	17.525	3	3	3	3	0	0	43.3	151	0		0	1		0	1	1	0	26	5	0	1	0	3	0	1	1	0				1			1			1
1325	2021-06-28	8/21/2563	2020-08-21			2021-05-31			5/31/2564	2021-05-31	0.852778	0	3	3	3	0	0	8.2	72	0		0	1		0	1	1	0	39	6	1	1	0	0	0	1	1	0				0
1326	2021-06-28	22jul2550	2007-07-22	28jun2564	2021-06-28	2021-05-31	2564-06-28	2021-06-28	31may2564	2021-05-31	13.9333	3	3	3	3	1	0	50	161	0		0	1		0	1	1	2		3	0	1	0	2	7	1	1	0				1							1
1327	2021-06-28	1/5/2554	2011-01-05	6/3/2564	2021-06-03	2021-06-03	2564-06-28	2021-06-28	6/3/2564	2021-06-03	10.4806	2	3	3	3	0	0	22.8	127	0		0	1		0	1	1	0	8	11	1	1	0	0	0	1	1	0				1	1	1				1
1328	2021-06-28	3/29/2554	2011-03-29	5/28/2564	2021-05-28	2021-05-28	2564-06-28	2021-06-28	5/28/2564	2021-05-28	10.2472	2	3	3	3	0	0	44.9	150	0		0	1		0	1	1	0	2	4	0	1	0	0	0	1	1	0				1		1			1
1304	2021-06-29	2/13/2558	2015-02-13			2021-06-28			6/28/2564	2021-06-28	6.37778	2	3	3	3	0	0	31.5	118	0		0		0	1	0	0	0	36	5	0	0	0	2	0	1	1	0				0
1305	2021-06-29	3/15/2550	2007-03-15	6/23/2564	2021-06-23	2021-06-23			6/28/2564	2021-06-28	14.2889	3	3	3	3	1	0	43.3	159	1	MDS,excessive blast	1		1	1	3	0	2		3	0	0	0	0	1	1	1	0				1
1310	2021-06-29	9/17/2546	2003-09-17			2021-06-28			6/28/2564	2021-06-28	17.7833	3	3	3	3	1	0	79.6	176	4	VSD	0		1	1	3	0	2		3	0	0	0	0	0	0	0	0				0
1314	2021-06-30	2/23/2561	2018-02-23			2021-04-29			4/29/2564	2021-04-29	3.35278	1	3	3	3	1	0	11.8	90	4	PDA s/p PDA ligation,multiple anomaly	0		0	1	0	0	2		6	1	0	0	0	1	1	1	0				0
1366	2021-07-05	13mar2552	2009-03-13	09jun2564	2021-06-09	2021-06-09	2564-07-05	2021-07-05	10jun2564	2021-06-10	12.3111	3	4	4	4	0	0	31.4	131	3	post BMT	0	1		0	2	1	2		7	1	1	0	0	0	1	1	0				1			1
1367	2021-07-05	1/21/2564	2021-01-21	5/7/2564	2021-05-07	2021-05-07	2564-07-05	2021-07-05	5/7/2564	2021-05-07	0.455556	0	4	4	4	1	0	7.9	62	0		0	1		0	1	1	2		3	1	1	0	0	0	1	1	0				1
1368	2021-07-05	10/26/2557	2014-10-26	6/6/2564	2021-06-06	2021-06-06	2564-07-05	2021-07-05	6/6/2564	2021-06-06	6.69167	2	4	4	4	0	0	18.6	118	6	AR	0	1		0	1	1	2		7	1	1	0	0	0	1	1	0				1			1		1
1369	2021-07-05	12/9/2563	2020-12-09	6/6/2564	2021-06-06	2021-06-06	2564-07-05	2021-07-15	6/7/2564	2021-06-07	0.572222	0	4	4	4	1	0	7.6	65	0		0	1		0	2	1	0	7	3	0	1	0	0	6	1	1	0				1	1		1
1370	2021-07-12	9/14/2552	2009-09-14	6/10/2564	2021-06-10	2021-06-10	2564-07-12	2021-07-12	6/11/2564	2021-06-11	11.8278	2	4	4	4	0	0	40.9	145	0		0	1		0	1	1	2		5	0	1	0	2	0	1	1	0				1			1
1371	2021-07-12	9/10/2563	2020-09-10	6/15/2564	2021-06-15	2021-06-15	2564-07-12	2021-07-12	6/15/2564	2021-06-15	0.838889	0	4	4	4	1	0	10.5	73	0		0	1		0	2	1	2		5	1	1	0	0	0	1	1	0				1			1
1372	2021-07-19	3/20/2560	2017-03-20	7/3/2564	2021-07-03	2021-07-03	2564-07-19	2021-07-19	7/3/2564	2021-07-03	4.33056	1	4	4	4	0	0	17.4	103	0		0	1		0	2	1	0	26	5	1	1	0	6	0	1	1	0				1			1
1373	2021-07-19	7/25/2551	2008-07-25	6/12/2564	2021-06-12	2021-06-12	2564-07-19	2021-07-19	7/19/2564	2021-06-16	12.9833	3	4	4	4	1	0	43	154	0		0	1		0	1	1	0	8	9	1	1	0	0	0	1	1	0				1			1
1374	2021-07-19	12/10/2556	2013-12-10	6/18/2564	2021-06-18	2021-06-18	2564-07-19	2021-07-19	6/18/2564	2021-06-18	7.60833	2	4	4	4	1	0	45.3	125	0		0	1		0	1	1	0	4	10	1	1	0	0	0	1	1	0				1	1		1			1
1375	2021-07-19	12/10/2556	2013-12-10	7/3/2564	2021-07-03	2021-07-03	2564-07-19	2021-07-19	7/3/2564	2021-07-03	7.60833	2	4	4	4	1	0	20.1	120	6	AR,asthma	0	1		0	1	1	0	26	5	1	1	0	6	0	1	1	0				1	1	1			1	1	1
1376	2021-07-19	12/12/2559	2016-12-12			2021-06-18	2564-07-19	2021-07-19	6/18/2564	2021-06-18	4.60278	1	4	4	4	1	0	30.7	113	0		0	1		0	1	1	0	4	10	1	1	0	0	0	1	1	0				0
1377	2021-07-19	7/21/2559	2016-07-21	6/12/2564	2021-06-12	2021-06-12	2564-07-19	2021-07-19	6/14/2564	2021-06-14	4.99444	2	4	4	4	0	0	15	103	0		0	1		0	1	1	0	8	5	1	1	0	0	0	1	1	0				1			1		1	1
1378	2021-07-19	4/12/2549	2006-04-12	6/25/2564	2021-06-25	2021-06-25	2564-07-19	2021-07-19	6/29/2564	2021-06-29	15.2694	3	4	4	4	0	0	103	162	4	HT,thyrotoxicosis	0	1		0	2	1	0	2	4	1	1	0	3	0	1	1	0				1					1	1
1379	2021-07-19	1/20/2553	2010-01-20	6/16/2564	2021-06-16	2021-06-16	2564-07-19	2021-07-19	6/18/2564	2021-06-18	11.4972	2	4	4	4	0	0	36.3	147	0		0	1		0	1	1	0	4	20	1	1	0	0	0	1	1	0				1	1		1			1
1380	2021-07-19	6/20/2560	2017-06-20	5/29/2564	2021-05-29	2021-05-29	2564-07-05	2021-07-05	6/5/2564	2021-06-05	4.08056	1	4	4	4	0	0	22.4	106	0		0	1		0	1	1	0	37	10	1	1	0	0	0	1	1	0				1			1		1
1381	2021-08-02	12/25/2563	2020-12-25	6/26/2564	2021-06-26	2021-06-26	2564-08-02	2021-08-02	6/28/2564	2021-06-28	0.602778	0	4	4	4	0	0	7.3	68.5	0		0	1		0	1	1	0	37	4	0	1	0	0	0	1	1	0				1	1		1		1
1382	2021-08-02	6/5/2561	2018-06-05	6/27/2564	2021-06-27	2021-06-27	2564-08-02	2021-08-02	6/28/2564	2021-06-28	3.15833	1	4	4	4	0	0	14.9	98	0		0	1		0	2	1	0	37	4	0	1	0	0	0	1	1	0				1	1				1
1383	2021-08-02	4/12/2564	2021-04-12	7/1/2564	2021-07-01	2021-06-30	2564-08-02	2021-08-02	6/30/2564	2021-06-30	0.305556	0	4	4	4	1	0	6.7	56	0	Atopic dermatitis,infantile seborrheic dermatitis	0	1		0	2	1	2		4	1	1	0	0	0	1	1	0				1
1384	2021-08-02	6/23/2547	2004-06-23	6/15/2564	2021-06-15	2021-06-15	2564-08-02	2021-08-02	6/16/2564	2021-06-16	17.1083	3	4	4	4	0	0	43.5	158	2	thalassemia trait	0	1		0	2	1	0	21	4	0	1	0	2	0	1	1	0				1	1
1385	2021-08-02	10/7/2559	2016-10-07	6/28/2564	2021-06-28	2021-06-28	2564-08-02	2021-08-02	6/28/2564	2021-06-28	4.81944	1	4	4	4	1	0	17.5	105	0		0	1		0	1	1	0	37	6	1	1	0	0	0	1	1	0				1					1
1386	2021-08-02	12/22/2556	2013-12-22			2021-06-16	2564-08-02	2021-08-02	6/16/2564	2021-06-16	7.61111	2	4	4	4	1	0	42.7	135	0		0	1		0	1	1	2		6	1	1	0	6	3	1	1	0				0
1387	2021-08-02	10/24/2557	2014-10-24	6/10/2564	2021-06-10	2021-06-10	2564-08-02	2021-08-02	6/14/2564	2021-06-14	6.77222	2	4	4	4	1	0	19.5	116	0		0	1		0	1	1	2		5	1	1	0	0	0	1	1	0				1		1			1
1388	2021-08-02	3/23/2562	2019-03-23	6/27/2564	2021-06-27	2021-06-27	2564-08-02	2021-08-02	7/3/2564	2021-07-03	2.35833	1	4	4	4	0	0	9.8	84	0		0	1		0	2	1	0	49	10	1	1	0	0	0	1	1	0				1			1		1
1389	2021-08-02	11/24/2557	2014-11-24	6/26/2564	2021-06-26	2021-06-26	2564-08-02	2021-08-02	6/30/2564	2021-06-30	6.68889	2	4	4	4	1	0	21.2	122	0		0	1		0	1	1	0	37	3	0	1	0	2	0	1	1	0				1			1
1390	2021-08-02	5/27/2562	2019-05-27	6/28/2564	2021-06-28	2021-06-28	2564-08-02	2021-08-02	6/28/2564	2021-06-28	2.18056	1	4	4	4	1	0	10.8	80	0		0	1		0	1	1	0	28	9	1	1	0	0	0	1	1	0				1					1
1391	2021-08-02	2/8/2560	2017-02-08	6/25/2564	2021-06-25	2021-06-25	2564-08-02	2021-08-02	6/28/2564	2021-06-28	4.48333	1	4	4	4	0	0	14.4	107	0		0	1		0	1	1	0	28	9	1	1	0	0	0	1	1	0				1	1		1
1392	2021-08-02	11/18/2550	2007-11-18	6/10/2564	2021-06-10	2021-06-10	2564-08-02	2021-08-02	6/12/2564	2021-06-12	13.7056	3	4	4	4	0	0	43	132	0		0	1		0	1	1	0	2	7	1	1	0	0	0	1	1	0				1			1				1
1393	2021-08-02	11/24/2553	2010-11-24	6/20/2564	2021-06-20	2021-06-20	2564-08-02	2021-08-02	6/21/2564	2021-06-21	10.6889	2	4	4	4	0	0	31.4	139	0		0	1		0	1	1	0	29	7	1	1	0	0	0	1	1	0				1	1
1394	2021-08-02	10/7/2549	2006-10-07			2021-06-21	2564-08-02	2021-08-02	6/21/2564	2021-06-21	14.8194	3	4	4	4	1	0	46.5	173	0		0	1		0	1	1	0	37	4	1	1	0	0	7	1	1	0				0
1395	2021-08-02	7/15/2555	2012-07-15	6/13/2564	2021-06-13	2021-06-13	2564-08-02	2021-08-02	6/15/2564	2021-06-15	9.04722	2	4	4	4	1	0	44.3	141	0		0	1		0	1	1	0	39	4	1	1	0	0	0	1	1	0				1			1
1396	2021-08-02	4/3/2552	2009-04-03	6/30/2564	2021-06-30	2021-06-30	2564-08-02	2021-08-02	7/2/2564	2021-07-02	12.3306	3	4	4	4	1	0	86.3	161	0	obesity	0	1		0	1	1	2		5	1	1	0	0	0	1	1	0				1		1			1	1
1397	2021-08-02	5/6/2563	2020-05-06	6/22/2564	2021-06-22	2021-06-22	2564-08-02	2021-08-02	6/22/2564	2021-06-22	1.23889	1	4	4	4	1	0	9.1	76	0		0	1		0	2	1	0	48	3	0	1	0	0	0	1	1	0				1			1
1398	2021-08-02	4/1/2552	2009-04-01	6/29/2564	2021-06-29	2021-06-29	2564-08-02	2021-08-02	7/6/2564	2021-07-06	12.3361	3	4	4	4	1	0	96	169	0	obesity	0	1		0	1	1	0	34	11	1	1	0	3	0	1	1	0				1	1	1			1
1362	2021-08-06	11jun2564	2021-06-11	28jul2564	2021-07-28	2021-07-28	2564-08-25	2021-08-25	03aug2564	2021-08-03	0.152778	0	4	4	4	0	0	3.6	53	10	Down syndrome,AV canal defect	0		1	1	2	1	0	38	3	0	1	0	0	0	1	1	0				1	1				1
1399	2021-08-09	28apr2559	2016-04-28	30jun2564	2021-06-30	2021-06-30	2564-08-09	2021-08-09	30jun2564	2021-06-30	5.28056	2	4	4	4	1	0	16.8	106	6	AR	0	1		0	1	1	0	29	6	1	1	0	0	0	1	1	0				1	1
1400	2021-08-09	10/29/2553	2010-10-29	6/24/2564	2021-06-24	2021-06-24	2564-08-09	2021-08-09	6/25/2564	2021-06-25	10.7778	2	4	4	4	0	0	48.8	149.7	0		0	1		0	1	1	0	37	3	0	1	0	0	0	1	1	0				1			1		1
1401	2021-08-09	11/9/2554	2011-11-09	6/21/2564	2021-06-21	2021-06-21	2564-08-09	2021-08-09	6/24/2564	2021-06-24	9.75	2	4	4	4	0	0	26	136	0		0	1		0	2	1	2		7	1	1	0	0	0	1	1	0				1	1		1
1402	2021-08-09	1/26/2561	2018-01-26	6/26/2564	2021-06-26	2021-06-26	2564-08-09	2021-08-09	6/26/2564	2021-06-26	3.53611	1	4	4	4	0	0	15	100	0		0	1		0	1	1	0	50	8	1	1	0	0	0	1	1	0				1					1
1403	2021-08-09	11/20/2550	2007-11-20			2021-06-26	2564-08-09	2021-08-09	6/26/2564	2021-06-26	13.7194	3	4	4	4	1	0	68.5	172	0		0	1		0	1	1	0	50	8	1	1	0	0	0	1	1	0				0
1404	2021-08-09	8/9/2552	2009-08-09	6/24/2564	2021-06-24	2021-06-24	2564-08-09	2021-08-09	6/27/2564	2021-06-27	12	3	4	4	4	0	1	52	156	0		0	1		0	2	1	0	8	7	1	1	0	0	0	1	1	0				1		1
1405	2021-08-09	4/25/2549	2006-04-25	4/23/2564	2021-04-23	2021-06-23	2564-08-09	2021-08-09	6/24/2564	2021-06-24	15.2889	3	4	4	4	0	0	73	168	0		0	1		0	1	1	0	37	3	1	0	0	0	0	0	1	0				1	1				1
1406	2021-08-09	9/20/2561	2018-09-20	7/3/2564	2021-07-03	2021-07-01	2564-08-09	2021-08-09	7/2/2564	2021-07-02	2.88611	1	4	4	4	0	0	14.1	93.4	0		0	1		0	2	1	0	30	3	1	1	0	0	0	1	1	0				1			1
1407	2021-08-09	5/3/2558	2015-05-03	7/3/2564	2021-07-03	2021-07-03	2564-08-09	2021-08-09	7/6/2564	2021-07-06	6.26667	2	4	4	4	1	0	19.9	111	0		0	1		0	1	1	0	29	3	0	1	0	3	0	1	1	0				1	1
1408	2021-08-09	11/22/2548	2005-11-22	6/26/2564	2021-06-26	2021-06-26	2564-08-09	2021-08-09	6/26/2564	2021-06-26	15.7139	3	4	4	4	1	0	64	165	6	AR	0	1		0	1	1	0	26	4	0	1	0	0	0	1	1	0				1		1				1
1409	2021-08-09	12/24/2548	2005-12-24	6/20/2564	2021-06-20	2021-06-20	2564-08-09	2021-08-09	6/25/2564	2021-06-25	15.625	3	4	4	4	1	0	64	174	6	AR	0	1		0	1	1	2		6	1	1	0	2	0	1	1	0				1					1		1
1410	2021-08-09	9/16/2558	2015-09-16			2021-06-23	2564-08-09	2021-08-09	6/23/2564	2021-06-23	5.89722	2	4	4	4	0	1	17.9	110	2	G6PD deficiency	0	1		0	1	1	0	8	7	1	0	0	0	0	0	1	0				0
1411	2021-08-09	11/7/2556	2013-11-07			2021-06-25	2564-08-09	2021-08-09	6/25/2564	2021-06-25	7.75556	2	4	4	4	1	0	27.7	132	0		0	1		0	1	1	2		7	1	1	0	2	0	1	1	0				0
1412	2021-08-09	8/18/2558	2015-08-18	6/25/2564	2021-06-25	2021-06-25	2564-08-09	2021-08-09	6/25/2564	2021-06-25	5.975	2	4	4	4	0	0	19.5	114	0		0	1		0	2	1	2		7	1	1	0	2	0	1	1	0				1
1413	2021-08-16	6/20/2556	2013-06-20	7/3/2564	2021-07-03	2021-07-03	2564-08-16	2021-08-16	7/5/2564	2021-07-05	8.15556	2	4	4	4	0	0	39.5	132	0		0	1		0	2	1	0	37	4	1	1	0	0	0	1	1	0				1							1
1414	2021-08-16	10/15/2552	2009-10-15	7/5/2564	2021-07-05	2021-07-05	2564-08-16	2021-08-16	7/5/2564	2021-07-05	11.8361	2	4	4	4	1	0	75	167	6	Asthma	0	1		0	2	1	0	14	15	1	1	0	0	0	1	1	0				1					1
1415	2021-08-16	5/4/2559	2016-05-04	7/9/2564	2021-07-09	2021-07-09	2564-08-16	2021-08-16	7/10/2564	2021-07-10	5.28333	2	4	4	4	1	0	18.8	114	0		0	1		0	1	1	2		4	1	1	0	0	1	1	1	0				1	1
1416	2021-08-16	8/11/2550	2007-08-11	6/24/2564	2021-06-24	2021-06-24	2564-08-16	2021-08-16	6/28/2564	2021-06-28	14.0139	3	4	4	4	1	0	45.4	165	0		0	1		0	1	1	0	37	7	1	1	0	0	0	1	1	0				1			1			1
1417	2021-08-16	9/18/2548	2005-09-18	7/6/2564	2021-07-06	2021-07-06	2564-08-16	2021-08-16	7/9/2564	2021-07-09	15.9111	3	4	4	4	0	0	45.3	156	0		0	1		0	2	1	0	29	12	1	1	0	0	0	1	1	0				1	1		1
1418	2021-08-16	11/9/2547	2004-11-09	6/28/2564	2021-06-28	2021-06-28	2564-08-16	2021-08-16	6/29/2564	2021-06-29	16.7694	3	4	4	4	0	0	37.9	144	0		0	1		0	1	1	0	30	4	1	1	0	0	0	1	1	0				1	1		1			1
1419	2021-08-16	8/29/2551	2008-08-29	6/19/2564	2021-06-19	2021-06-19	2564-08-16	2021-08-16	6/19/2564	2021-06-19	12.9639	3	4	4	4	0	0	33.6	153	0		0	1		0	2	1	2		3	0	1	0	0	0	1	1	0				1			1			1
1420	2021-08-16	11/2/2552	2009-11-02	6/24/2564	2021-06-24	2021-06-24	2564-08-16	2021-08-16	6/25/2564	2021-06-25	11.7889	2	4	4	4	0	0	32.5	142	0		0	1		0	1	1	0	2	4	1	1	0	2	0	1	1	0				1			1
1421	2021-08-16	9/23/2550	2007-09-23	6/26/2564	2021-06-26	2021-06-26	2564-08-16	2021-08-16	6/26/2564	2021-06-26	13.8972	3	4	4	4	1	0	58.2	167	0		0	1		0	1	1	0	37	4	1	1	0	0	0	1	1	0				1		1			1
1422	2021-08-16	3/19/2548	2005-03-19	6/29/2564	2021-06-29	2021-06-29	2564-08-16	2021-08-16	7/2/2564	2021-07-02	16.4083	3	4	4	4	1	0	94.5	173	0		0	1		0	2	1	0	37	3	0	1	0	0	0	1	1	0				1		1
1249	2021-08-17	03aug2550	2007-08-03	09jun2564	2021-06-09	2021-06-09	2564-06-18	2021-06-18	17jun2564	2021-06-17	14.0389	3	4	4	4	0	0	38	158	0		0		1	1	2	1	0	14	3	0	1	0	0	0	1	1	0				1	1		1			1
1334	2021-08-18	9/2/2558	2015-09-02	8/17/2564	2021-08-17	2021-08-17			8/17/2564	2021-08-17	5.96111	2	4	4	4	0	0	19	111	1	ALL	0		1	1	3	0	2		4	0	0	0	0	0	0	1	0				1	1
1352	2021-08-18	11/13/2546	2003-11-13	8/12/2564	2021-08-12	2021-08-12			8/17/2564	2021-08-17	17.7639	3	4	4	4	1	0	55	173	6	AR	0		1	1	3	0	0	26	8	1	0	0	0	0	0	1	0				1
557	2021-08-23	6/6/2556	2013-06-06	8/23/2564	2021-08-23	2021-08-23			8/23/2564	2021-08-23	8.21389	2	4	4	4	0	0	18.5	126	0		0		1	1	3	0	4		4	1	0	0	0	0	0	1	0				1	1
559	2021-08-23	1/17/2564	2021-01-17	8/23/2564	2021-08-23	2021-08-20			8/20/2564	2021-08-20	0.6	0	4	4	4	0	0	7.4	67	3	retinoblastoma	1		1	1	3	0	2		6	0	0	0	0	0	0	1	0				1	1
1423	2021-08-23	12/26/2550	2007-12-26	7/6/2564	2021-07-06	2021-07-06	2564-08-23	2021-08-23	7/7/2564	2021-07-07	13.6583	3	4	4	4	0	0	63.9	157	0		0	1		0	2	1	0	37	6	1	1	0	0	0	1	1	0				1	1
1424	2021-08-23	5/24/2562	2019-05-24	7/7/2564	2021-07-07	2021-07-07	2564-08-23	2021-08-23	7/9/2564	2021-07-09	2.24722	1	4	4	4	0	1	19.2	93	0		0	1		0	1	1	0	37	3	0	1	0	0	0	1	1	0				1			1
1425	2021-08-23	9/24/2558	2015-09-24	7/14/2564	2021-07-14	2021-07-14	2564-08-23	2021-08-23	7/14/2564	2021-07-14	5.91389	2	4	4	4	1	0	19.7	114	6	AR	0	1		0	2	1	2		13	1	1	0	0	0	1	1	0				1			1
1426	2021-08-23	8/4/2554	2011-08-04	7/8/2564	2021-07-08	2021-07-08	2564-08-23	2021-08-23	7/10/2564	2021-07-10	10.0528	2	4	4	4	1	0	41.5	139	0		0	1		0	1	1	0	37	6	1	1	0	0	0	1	1	0				1	1		1		1	1
1427	2021-08-23	6/8/2548	2005-06-08	6/30/2564	2021-06-30	2021-06-30	2654-08-23	2021-08-23	7/1/2564	2021-07-01	16.2083	3	4	4	4	1	0	56	175	0		0	1		0	1	1	0	21	4	1	1	0	0	0	1	1	0				1			1
1428	2021-08-23	12/11/2554	2011-12-11	7/1/2564	2021-07-01	2021-07-01	2564-08-23	2021-08-23	7/1/2564	2021-07-01	9.7	2	4	4	4	1	0	41.4	145	0		0	1		0	1	1	0	21	4	1	1	0	6	0	1	1	0				1			1		1
1429	2021-08-23	11/17/2562	2019-11-17	7/2/2564	2021-07-02	2021-07-02	2564-08-23	2021-08-23	7/2/2564	2021-07-02	1.76667	1	4	4	4	0	0	8.9	77	0		0	1		0	1	1	0	35	4	0	1	0	3	0	1	1	0				1	1				1
1431	2021-08-23	7/3/2548	2005-07-03	7/10/2564	2021-07-10	2021-07-10	2564-08-23	2021-08-23	7/14/2564	2021-07-14	16.1389	3	4	4	4	1	0	88.3	173	0		0	1		0	2	1	0	34	2	0	1	0	3	2	1	1	0				1	1		1		1	1
1432	2021-08-23	9/26/2552	2009-09-26	7/14/2564	2021-07-14	2021-07-13	2564-08-23	2021-08-23	7/13/2564	2021-07-13	11.9083	2	4	4	4	1	0	69.5	157	0		0	1		0	1	1	2		13	1	1	0	3	0	1	1	0				1	1		1		1	1
1433	2021-08-23	10/22/2556	2013-10-22	7/14/2564	2021-07-14	2021-07-14	2564-08-23	2021-08-23	7/19/2564	2021-07-19	7.83611	2	4	4	4	1	0	36.7	131	0		0	1		0	1	1	0	37	5	1	1	0	0	0	1	1	0				1	1		1		1
558	2021-08-27	4/17/2559	2016-04-17	8/27/2564	2021-08-27	2021-08-26			8/26/2564	2021-08-26	5.36111	2	4	4	4	1	0	20	114	1	ALL	1		1	1	3	0	0	45	6	1	0	0	0	0	0	1	0				1	1
1335	2021-08-27	6/3/2560	2017-06-03	8/23/2564	2021-08-23	2021-08-23			8/25/2564	2021-08-25	4.23333	1	4	4	4	0	0	8.6	87	2	congenital methemoglobulinemia	0		1	1	3	0	4		4	0	1	0	0	0	1	1	0				1	1
1434	2021-08-30	8/10/2548	2005-08-10	6/18/2564	2021-06-18	2021-06-18	2564-08-30	2021-08-30	6/26/2564	2021-06-26	16.0556	3	4	4	4	0	0	42.8	151	0		0	1		0	1	1	0	34	11	1	1	0	2	0	1	1	0				1	1	1				1	1
1435	2021-08-30	21dec2554	2011-12-21	09jul2564	2021-07-09	2021-07-09	2564-08-30	2021-08-30	11jul2564	2021-07-11	9.69167	2	4	4	4	0	0	52.3	143	0		0	1		0	1	1	0	7	3	0	1	0	3	0	1	1	0				1							1
1436	2021-08-30	30nov2547	2004-11-30	09jul2564	2021-07-09	2021-07-09	2564-08-30	2021-08-30	10jul2564	2021-07-10	16.75	3	4	4	4	0	0	51.5	158	0		0	1		0	1	1	0	14	3	0	1	0	0	0	1	1	0				1			1				1
1437	2021-08-30	2/10/2562	2019-02-10	7/14/2564	2021-07-14	2021-07-14	2564-08-30	2021-08-30	7/14/2564	2021-07-14	2.55556	1	4	4	4	1	0	64	156	0		0	1		0	1	1	0	40	4	0	1	0	0	0	1	1	0				1	1	1			1	1	1
1438	2021-08-30	6/15/2559	2016-06-15			2021-07-11	2564-08-30	2021-08-30	7/11/2564	2021-07-11	5.20833	2	4	4	4	1	0	16.5	108	0		0	1		0	1	1	0	4	5	1	1	0	6	0	1	1	0				0
1439	2021-08-30	6/23/2556	2013-06-23	7/1/2564	2021-07-01	2021-07-01	2564-08-30	2021-08-30	7/4/2564	2021-07-04	8.18611	2	4	4	4	0	0	19.8	119	0		0	1		0	1	1	2		3	0	1	0	3	0	1	1	0				1	1				1
1440	2021-08-30	8/13/2546	2003-08-13	7/13/2564	2021-07-13	2021-07-13	2564-08-30	2021-08-30	7/14/2564	2021-07-14	18.0472	3	4	4	4	1	0	107	171	0		0	1		0	2	1	0	35	2	1	0	0	0	5	1	1	0				1					1	1
1441	2021-08-30	10/10/2546	2003-10-10	7/13/2564	2021-07-13	2021-07-13	2564-08-30	2021-08-30	7/21/2564	2021-07-21	17.8889	3	4	4	4	0	0	80	157	0		0	1		0	1	1	0	30	4	0	0	0	3	0	1	1	0				1	1						1
1442	2021-08-30	11/24/2557	2014-11-24	7/25/2564	2021-07-25	2021-07-25	2564-08-30	2021-08-30	7/28/2564	2021-07-28	6.76667	2	4	4	4	0	0	43	115	6	AR	0	1		0	2	1	0	21	6	1	0	0	0	0	0	1	0				1			1		1
1443	2021-08-30	04apr2552	2009-04-04	13jul2564	2021-07-13	2021-07-13	2564-08-30	2021-08-30	16jul2564	2021-07-16	12.4056	3	4	4	4	1	0	53	168	0		0	1		0	2	1	0	12	3	1	1	0	0	0	1	1	0				1			1			1
1444	2021-08-30	02dec2547	2004-12-02	01jul2564	2021-07-01	2021-07-01	2564-08-30	2021-08-30	08jul2564	2021-07-08	16.7444	3	4	4	4	0	0	71	160	0		0	1		0	1	1	2		3	0	1	0	6	0	1	1	0				1		1
1445	2021-08-30	9/13/2563	2020-09-13			2021-07-13	2564-08-30	2021-08-30	7/13/2564	2021-07-13	0.963889	1	4	4	4	0	0	8.9	72	0		0	1		0	2	1	2		8	1	1	0	0	0	1	1	0				0
1446	2021-08-30	7/28/2548	2005-07-28	7/15/2564	2021-07-15	2021-07-15	2564-08-30	2021-08-30	7/15/2564	2021-07-15	16.0889	3	4	4	4	0	0	54.7	155.5	0		0	1		0	1	1	0	37	5	1	1	0	0	0	1	1	0				1			1
1447	2021-08-30	13dec2560	2017-12-13	14jul2564	2021-07-14	2021-07-14	2564-08-30	2021-08-30	14jul2564	2021-07-14	3.71389	1	4	4	4	0	0	12.2	92	0		0	1		0	1	1	0	22	6	1	1	0	0	0	1	1	0				1	1
1448	2021-08-30	16aug2549	2006-08-16	12jul2564	2021-07-12	2021-07-12	2564-08-30	2021-08-30	14jul2564	2021-07-14	15.0389	3	4	4	4	1	0	59.7	160	0		0	1		0	2	1	0	37	2	0	1	0	2	7	1	1	0				1	1	1				1	1
1449	2021-08-30	1/30/2562	2019-01-30	7/8/2564	2021-07-08	2021-07-08	2564-08-30	2021-08-30	7/9/2564	2021-07-09	2.58333	1	4	4	4	1	0	11.3	83	0		0	1		0	2	1	0	36	10	1	1	0	0	0	1	1	0				1	1					1
1451	2021-08-30	12jan2561	2018-01-12	06jul2564	2021-07-06	2021-07-06	2564-08-30	2021-08-30	06jul2564	2021-07-06	3.63333	1	4	4	4	1	0	18.1	107	0		0	1		0	1	1	0	37	4	1	1	0	0	0	1	1	0				1	1
1452	2021-08-30	22apr2557	2014-04-22	21jul2564	2021-07-21	2021-07-21	2564-08-30	2021-08-30	23jul2564	2021-07-23	7.35556	2	4	4	4	1	0	47.2	138	0		0	1		0	1	1	0	36	5	1	1	0	0	0	1	1	0				1					1
1453	2021-08-30	3/13/2556	2013-03-13	7/21/2564	2021-07-21	2021-07-21	2564-08-30	2021-08-30	7/21/2564	2021-07-21	8.46389	2	4	4	4	1	0	26.5	127	0		0	1		0	1	1	0	37	4	1	1	0	0	0	1	1	0				1	1		1
1454	2021-08-30	20oct2546	2003-10-20	16jul2564	2021-07-16	2021-07-16	2564-08-30	2021-08-30	17jul2564	2021-07-17	17.8611	3	4	4	4	1	0	81.6	178	0		0	1		0	2	1	0	15	10	1	1	0	0	0	1	1	0				1			1
1455	2021-08-30	8/8/2553	2010-08-08			2021-07-16	2564-08-30	2021-08-30	7/16/2564	2021-07-16	11.0611	2	4	4	4	1	0	24.5	133	2	G6PD deficiency	0	1		0	1	1	0	15	6	1	1	0	0	0	1	1	0				0
1456	2021-08-30	14sep2557	2014-09-14			2021-07-16	2564-08-30	2021-08-30	16jul2564	2021-07-16	6.96111	2	4	4	4	1	0	22.6	118	0		0	1		0	1	1	0	15	6	1	1	0	7	0	1	1	0				0
1457	2021-08-30	12dec2549	2006-12-12	10jul2564	2021-07-10	2021-07-10	2564-08-30	2021-08-30	11jul2564	2021-07-11	14.7167	3	4	4	4	1	0	60	162	0		0	1		0	2	1	0	26	8	1	1	0	0	0	1	1	0				1	1		1		1	1	1
1458	2021-08-30	14feb2562	2019-02-14			2021-07-27	2564-08-30	2021-08-30	27jul2564	2021-07-27	2.54444	1	4	4	4	1	0		96	0		0	1		0	2	1	2		8	1	1	0	0	0	1	1	0				0
1592	2021-09-06	09jun2556	2013-06-09	21jul2564	2021-07-21	2021-07-21	2564-09-06	2021-09-06	23jul2564	2021-07-23	8.24167	2	4	4	4	0	0	37.2	136	6	asthma	0	1		0	1	1	0	22	4	1	1	0	0	0	1	1	0				1	1		1
1594	2021-09-06	3/27/2552	2009-03-27	7/2/2564	2021-07-02	2021-07-02	2564-09-06	2021-09-06	7/2/2564	2021-07-02	12.4417	3	4	4	4	1	0	60.5	145	6	AR	0	1		0	1	1	4		7	1	1	0	3	0	1	1	0				1	1		1
1595	2021-09-06	8/19/2555	2012-08-19	7/24/2564	2021-07-24	2021-07-24	2564-09-06	2021-09-06	7/18/2564	2021-07-18	9.04722	2	4	4	4	1	0	55.3	140	0		0	1		0	1	1	0	14	3	0	1	0	2	0	1	1	0				1			1
1596	2021-09-06	2/7/2556	2013-02-07	7/19/2564	2021-07-19	2021-07-19	2564-09-06	2021-09-06	7/22/2564	2021-07-22	8.58056	2	4	4	4	0	0	32.9	130	0		0	1		0	1	1	2		6	1	1	0	6	0	1	1	0				1					1	1
1597	2021-09-06	9/26/2554	2011-09-26	7/22/2564	2021-07-22	2021-07-22	2564-09-06	2021-09-06	7/23/2564	2021-07-23	9.94444	2	4	4	4	0	0	28.8	134	0		0	1		0	1	1	2		6	1	1	0	6	0	1	1	0				1	1
1598	2021-09-06	11/27/2551	2008-11-27	7/21/2564	2021-07-21	2021-07-21	2564-09-06	2021-09-06	7/22/2564	2021-07-22	12.775	3	4	4	4	1	0	55.5	149	0		0	1		0	1	1	2		6	1	1	0	6	0	1	1	0				1	1				1
1599	2021-09-06	3/6/2548	2005-03-06	7/19/2564	2021-07-19	2021-07-19	2564-09-06	2021-09-06	7/26/2564	2021-07-26	16.5	3	4	4	4	1	0	69.8	160	0		0	1		0	1	1	2		4	0	1	0	0	0	1	1	0				1			1		1
1600	2021-09-06	9/5/2554	2011-09-05	7/15/2564	2021-07-15	2021-07-15	2564-09-06	2021-09-06	7/23/2564	2021-07-23	10.0028	2	4	4	4	0	0	46.8	155	0		0	1		0	1	1	0	6	2	0	1	0	0	0	1	1	0				1	1		1			1
1601	2021-09-06	8/31/2552	2009-08-31	7/19/2564	2021-07-19	2021-07-19	2564-09-06	2021-09-06	7/19/2564	2021-07-19	12.0167	3	4	4	4	1	0	27.9	141	0		0	1		0	2	1	0	29	5	0	1	0	0	0	1	1	0				1	1
1548	2021-09-08	12/1/2554	2011-12-01	7/22/2564	2021-07-22	2021-09-08			9/8/2564	2021-09-08	9.76944	2	4	4	4	1	0	27.8	133	6	allergic rhinitis	0		1	1	3	0	0	32	3	0	0	0	0	0	0	1	0				1	1	1			1
1593	2021-09-08	9/12/2562	2019-09-12	7/22/2564	2021-07-22	2021-07-22	2564-09-08	2021-09-08	7/22/2564	2021-07-22	1.98889	1	4	4	4	1	0	10.1	79	0		0	1		0	1	1	0	20	6	1	1	0	0	0	1	1	0				1	1		1		1
1515	2021-09-10	1/20/2563	2020-01-20	9/8/2564	2021-09-08	2021-09-08			9/9/2564	2021-09-09	1.63889	1	4	4	4	1	0	13.2	84	1	AML	1		1	1	3	0	0	3	7	1	0	0	0	0	0	1	0				1	1
1478	2021-09-13	07jun2562	2019-06-07	02jul2564	2021-07-02	2021-07-02	2564-09-13	2021-09-13	04jul2564	2021-07-04	2.26667	1	4	4	4	0	0	14	91	2	G6PD deficiency	0	1		0	2	1	0	26	3	0	1	0	0	0	1	1	0				1		1			1
1479	2021-09-13	9/19/2562	2019-09-19	9/1/2564	2021-09-01	2021-08-01	2564-09-13	2021-09-13	8/3/2564	2021-08-03	1.98333	1	4	4	4	1	0	14	88	0		0	1		0	2	1	2		7	1	1	0	0	0	1	1	0				1		1			1
1482	2021-09-13	7/25/2563	2020-07-25	8/3/2564	2021-08-03	2021-08-03	2564-09-13	2021-09-13	8/3/2564	2021-08-03	1.13333	1	4	4	4	0	0	9.1	72.5	0		0	1		0	1	1	0	32	11	1	1	0	2	0	1	1	0				1	1		1
1516	2021-09-13	6/1/2560	2017-06-01			2021-09-12			9/12/2564	2021-09-12	4.28333	1	4	4	4	1	0	14.5	102	3	Wilm tumor	1		0	1	0	0	2		4	0	0	0	0	0	0	0	0				0
1517	2021-09-13	5/12/2564	2021-05-12	8/10/2564	2021-08-10	2021-09-10			9/10/2564	2021-09-10	0.336111	0	4	4	4	0	0	6	60	6	laryngomalacia	0		1	1	3	0	4		7	1	0	0	0	0	0	1	0				1		1			1
1603	2021-09-13	2/26/2556	2013-02-26	9/6/2564	2021-09-06	2021-08-01	2564-09-13	2021-09-13	8/5/2564	2021-08-05	8.54722	2	4	4	4	1	0	23.1	129	0		0	1		0	1	1	2		6	1	1	0	0	0	1	1	0				1	1		1		1
1604	2021-09-13	11/19/2552	2009-11-19	8/6/2564	2021-08-06	2021-08-06	2564-09-13	2021-09-13	8/5/2564	2021-08-05	11.8167	2	4	4	4	0	0	47	153	0		0	1		0	1	1	0	2	6	1	1	0	0	0	1	1	0				1	1
1605	2021-09-13	5/23/2554	2011-05-23	8/1/2564	2021-08-01	2021-08-01	2564-09-13	2021-09-13	8/3/2564	2021-08-03	10.3056	2	4	4	4	1	0	30.5	135	0		0	1		0	2	1	2		7	1	1	0	0	0	1	1	0				1	1		1		1
1606	2021-09-13	6/27/2564	2021-06-27	8/17/2564	2021-08-17	2021-08-17	2564-09-13	2021-09-13	8/19/2564	2021-08-19	0.211111	0	4	4	4	1	0	6.1	62	12	Lt. UPJD	0	1		0	1	1	0	46	3	0	0	0	7	0	1	1	0				1	1	1			1
1607	2021-09-13	4/12/2554	2011-04-12	8/1/2564	2021-08-01	2021-08-01	2564-09-13	2021-09-13	8/2/2564	2021-08-02	10.4194	2	4	4	4	1	0	27.5	135	0		0	1		0	1	1	0	31	4	0	1	0	0	0	1	1	0				1	1		1			1
1608	2021-09-13	5/3/2562	2019-05-03	8/17/2564	2021-08-17	2021-08-17	2564-09-13	2021-09-13	8/15/2564	2021-08-15	2.36111	1	4	4	4	1	0	20.7	91	6	asthma	0	1		0	2	1	2		5	0	1	0	0	0	1	1	0				1			1		1
1609	2021-09-13	11/2/2560	2017-11-02	7/31/2564	2021-07-31	2021-07-31	2564-09-13	2021-09-13	7/31/2564	2021-07-31	3.86389	1	4	4	4	0	0	14.2	99	0		0	1		0	2	1	0	24	4	0	1	0	6	0	1	1	0				1	1				1
1610	2021-09-13	05jul2550	2007-07-05	20jul2564	2021-07-20	2021-07-20	2564-09-13	2021-09-13	21jul2564	2021-07-21	14.1889	3	4	4	4	0	0	45.85	158	0		0	1		0	1	1	2		10	1	1	0	0	0	1	1	0				1						1	1
1611	2021-09-13	10/14/2562	2019-10-14	8/24/2564	2021-08-24	2021-08-24	2564-09-13	2021-09-13	8/25/2564	2021-08-25	1.91389	1	4	4	4	1	0	19.4	88.3	0		0	1		0	1	1	2		7	1	1	0	0	0	1	1	0				1	1		1
1612	2021-09-13	5/25/2560	2017-05-25			2021-08-03	2564-09-13	2021-09-13	8/3/2564	2021-08-03	4.3	1	4	4	4	1	0	15.5	103	0		0	1		0	1	1	0	7	7	1	1	0	0	0	1	1	0				0
1614	2021-09-13	08sep2559	2016-09-08	19jul2564	2021-07-19	2021-07-19	2564-09-13	2021-09-13	20jul2564	2021-07-20	5.01389	2	4	4	4	0	0	17.9	109	0		0	2		0	1	1	2		6	1	1	0	0	0	1	1	0				1	1
1615	2021-09-13	12/28/2561	2018-12-28	7/29/2564	2021-07-29	2021-07-29	2564-09-13	2021-09-13	8/3/2564	2021-08-03	2.70833	1	4	4	4	0	0	14.7	91	0		0	1		0	1	1	0	7	8	1	1	0	0	0	1	1	0				1					1
1616	2021-09-13	7/12/2555	2012-07-12	8/6/2564	2021-08-06	2021-08-06	2564-09-13	2021-09-13	8/8/2564	2021-08-08	9.16944	2	4	4	4	0	0	30.6	123	0		0	1		0	1	1	2		4	0	1	0	0	0	1	1	0				1	1	1
1617	2021-09-13	2/1/2560	2017-02-01	8/1/2564	2021-08-01	2021-08-01	2564-09-13	2021-09-13	8/3/2564	2021-08-03	4.61667	1	4	4	4	0	0	16.2	107	0		0	1		0	1	1	0	7	8	1	1	0	0	0	1	1	0				1	1
1618	2021-09-13	2/28/2563	2020-02-28	8/3/2564	2021-08-03	2021-08-03	2564-09-13	2021-09-13	8/4/2564	2021-08-04	1.54167	1	4	4	4	0	0	10	81	0		0	1		0	1	1	2		5	1	1	0	0	0	1	1	0				1	1	1
1619	2021-09-13	5/3/2548	2005-05-03	7/23/2564	2021-07-23	2021-07-23	2564-09-13	2021-09-13	7/27/2564	2021-07-27	16.3611	3	4	4	4	1	0	106	174	0		0	1		0	2	1	0	33	3	0	1	0	6	1	1	1	0				1		1			1
1620	2021-09-13	6/27/2560	2017-06-27	8/6/2564	2021-08-06	2021-08-06	2564-09-13	2021-09-13	8/11/2564	2021-08-11	4.21111	1	4	4	4	0	0	15.2	99	0		0	1		0	2	1	2		5	1	1	0	0	0	1	1	0				1		1
1621	2021-09-13	3/5/2559	2016-03-05	8/5/2564	2021-08-05	2021-08-05	2564-09-13	2021-09-13	8/8/2564	2021-08-08	5.52222	2	4	4	4	1	0	16.5	108	0		0	1		0	1	1	0	11	11	1	1	0	0	7	1	1	0				1	1
1622	2021-09-13	10/1/2561	2018-10-01	8/5/2564	2021-08-05	2021-08-05	2564-09-13	2021-09-13	8/11/2564	2021-08-11	2.95	1	4	4	4	0	0	14.9	97.8	0		0	1		0	2	1	2		5	1	1	0	0	0	1	1	0				1	1	1			1
1623	2021-09-13	09aug2555	2012-08-09	31jul2564	2021-07-31	2021-07-31	2564-09-13	2021-09-13	03aug2564	2021-08-03	9.09444	2	4	4	4	1	0	28.4	129	0		0	1		0	1	1	0	32	11	1	1	0	2	0	1	1	0				1			1		1	1
1529	2021-09-16	10/23/2561	2018-10-23	9/14/2564	2021-09-14	2021-09-14			9/16/2564	2021-09-16	2.89722	1	4	4	4	0	0	14.7	98	0		0		1	1	3	0	2		5	1	0	0	2	0	1	1	0				1	1				1
1530	2021-09-17	12/4/2558	2015-12-04	9/12/2564	2021-09-12	2021-09-12			9/14/2564	2021-09-14	5.78611	2	4	4	4	0	0	14	0	2	idiopathic vein thrombosis,hepatorenal shunt obstruction	0		1	1	3	0	2		3	1	0	0	0	0	0	1	0				1
1624	2021-09-20	6/16/2557	2014-06-16	8/8/2564	2021-08-08	2021-08-08	2564-09-20	2021-09-20	8/8/2564	2021-08-08	7.26111	2	4	4	4	0	0	14.5	120	6	AR	0	1		0	1	1	0	9	4	1	1	0	2	3	1	1	0				1	1				1	1
1625	2021-09-20	26feb2564	2021-02-26	21aug2564	2021-08-21	2021-08-21	2564-09-20	2021-09-20	23aug2564	2021-08-23	0.566667	0	4	4	4	0	0	9.6	68	0		0	1		0	1	1	0	41	6	1	1	0	1	0	1	1	0				1					1
1626	2021-09-20	25mar2559	2016-03-25	20aug2564	2021-08-20	2021-08-20	2564-09-20	2021-09-20	20aug2564	2021-08-20	5.48611	2	4	4	4	1	0	17.5	104	0		0	1		0	1	1	0	46	4	0	1	0	3	0	1	1	0				1	1
1627	2021-09-20	5/10/2564	2021-05-10	8/9/2564	2021-08-09	2021-08-09	2564-09-20	2021-09-20	8/9/2564	2021-08-09	0.361111	0	4	4	4	1	0	7.6	63	0		0	1		0	1	1	0	26	5	1	1	0	0	0	1	1	0				1	1
1628	2021-09-20	5/18/2551	2008-05-18	8/3/2564	2021-08-03	2021-08-03	2564-09-20	2021-09-20	8/4/2564	2021-08-04	13.3389	3	4	4	4	0	0	43	152	0		0	1		0	1	1	0	6	9	1	1	0	0	0	1	1	0				1			1		1	1	1
1629	2021-09-20	10/23/2553	2010-10-23	8/3/2564	2021-08-03	2021-08-03	2564-09-20	2021-09-20	8/4/2564	2021-08-04	10.9083	2	4	4	4	0	0	43	157	6	asthma	0	1		0	2	1	0	6	9	1	1	0	0	0	1	1	0				1	1		1			1
1630	2021-09-20	11/1/2555	2012-11-01	8/1/2564	2021-08-01	2021-08-01	2564-09-20	2021-09-20	8/4/2564	2021-08-04	8.88611	2	4	4	4	1	0	34.7	126	0		0	1		0	1	1	2		3	0	1	0	7	0	1	1	0				1	1		1
1631	2021-09-20	2/15/2564	2021-02-15	8/20/2564	2021-08-20	2021-08-20	2564-09-20	2021-09-20	8/22/2564	2021-08-22	0.597222	0	4	4	4	1	0	51.5	160	0		0	1		0	2	1	0	27	2	0	1	0	6	0	1	1	0				1	1	1
1525	2021-09-21	8/10/2564	2021-08-10	9/21/2564	2021-09-21	2021-09-21			9/21/2564	2021-09-21	0.113889	0	4	4	4	1	0	2.5	46	12	bilateral hydronephrosis	0		1	1	3	0	2		3	0	0	0	0	0	0	1	0				1	1
1534	2021-09-21	1/7/2564	2021-01-07			2021-09-21			9/21/2564	2021-09-21	0.705556	0	4	4	4	0	0	4.5	59	0		0		1	1	2	0	2		6	1	0	0	0	0	0	0	0				0
1591	2021-09-21	6/13/2551	2008-06-13	9/21/2564	2021-09-21	2021-09-21	2564-09-22	2021-09-22	9/20/2564	2021-09-20	13.2722	3	4	4	4	0	0	39	167	5	idiopathic scoliosis	0		1	1	3	0	2		4	1	0	0	0	0	0	1	1	pfizer	2564-09-07	2021-09-07	1
1527	2021-09-22	2/1/2550	2007-02-01	9/16/2564	2021-09-16	2021-09-16			9/21/2564	2021-09-21	14.6417	3	4	4	4	1	0	64	164	0		0		1	1	3	0	0	32	4	0	0	0	0	0	0	1	0				1	1
1535	2021-09-24	8/19/2564	2021-08-19	9/24/2564	2021-09-24	2021-09-24			9/24/2564	2021-09-24	0.0972222	0	4	4	4	1	0	3.6	54	9	duodenal atresia	0		1	1	3	0	0	2	3	0	0	0	0	0	0	1	0				1
1524	2021-09-25	9/21/2562	2019-09-21			2021-09-20			9/20/2564	2021-09-20	2.01111	1	4	4	4	0	0	12.8	87	10	Tracher collin syndrome	0		0	1	0	0	0	38	6	1	0	0	0	0	0	0	0				0
1633	2021-09-27	7/4/2563	2020-07-04	8/10/2564	2021-08-10	2021-08-10	2564-09-27	2021-09-27	8/11/2564	2021-08-11	1.23056	1	4	4	4	1	0	8.1	76	6	chronic lung disease	0	1		0	2	1	0	6	5	1	1	0	0	0	1	1	0				1	1
1634	2021-09-27	1/1/2558	2015-01-01	8/24/2564	2021-08-24	2021-08-24	2564-09-27	2021-09-27	8/26/2564	2021-08-26	6.73889	2	4	4	4	1	0	29.3	121	0		0	1		0	1	1	0	42	7	1	1	1	0	0	1	1	0				1	1	1			1
1635	2021-09-27	8/26/2549	2006-08-26	8/13/2564	2021-08-13	2021-08-13	2564-09-27	2021-09-27	8/16/2564	2021-08-16	15.0861	3	4	4	4	0	0	70	156	0		0	1		0	2	1	0	27	6	1	0	0	2	0	1	1	0				1							1
1636	2021-09-27	11/16/2561	2018-11-16	8/13/2564	2021-08-13	2021-08-13	2564-09-27	2021-09-27	8/14/2564	2021-08-14	2.86389	1	4	4	4	1	0	14.8	92	0		0	1		0	1	1	0	14	4	1	1	0	0	0	1	1	0				1	1				1	1
1637	2021-09-27	11/6/2558	2015-11-06	8/10/2564	2021-08-10	2021-08-10	2564-09-27	2021-09-27	8/13/2564	2021-08-13	5.89167	2	4	4	4	1	0	16.6	106.5	0		0	1		0	1	1	0	12	7	1	1	0	0	0	1	1	0				1	1		1
1638	2021-09-27	11/6/2558	2015-11-06	8/13/2564	2021-08-13	2021-08-13	2564-09-27	2021-09-27	8/14/2564	2021-08-14	5.89167	2	4	4	4	0	0	16.6	106	0		0	1		0	1	1	0	12	7	1	1	0	0	0	1	1	0				1	1	1
1639	2021-09-27	8/4/2549	2006-08-04	6/23/2564	2021-06-23	2021-06-23	2564-09-27	2021-09-27	6/24/2564	2021-06-24	15.1472	3	4	4	4	0	0	50.9	158	6	AR	0	1		0	1	1	0	11	4	0	1	0	0	0	1	1	0				1		1			1		1
1640	2021-09-27	4/23/2552	2009-04-23	6/16/2564	2021-06-16	2021-06-16	2564-09-27	2021-09-27	6/24/2564	2021-06-24	12.4278	3	4	4	4	1	0	87.7	162	0		0	1		0	1	1	0	11	4	0	1	0	0	0	1	1	0				1	1		1
1537	2021-09-28	12/7/2562	2019-12-07	9/28/2564	2021-09-28	2021-09-28			9/28/2564	2021-09-28	1.80833	1	4	4	4	1	0	7.5	72	7	hydroencephaly s/p VP shunt	0		1	1	3	0	2		6	1	0	0	0	0	0	1	0				1
1523	2021-09-29	11/2/2549	2006-11-02	9/26/2564	2021-09-26	2021-09-26			9/27/2564	2021-09-27	14.9083	3	4	4	4	0	0	56	163	0		0		1	1	3	0	2		3	0	0	0	6	0	1	1	0				1
1514	2021-09-30	4/22/2564	2021-04-22	9/27/2564	2021-09-27	2021-09-27			9/30/2564	2021-09-30	0.438889	0	4	4	4	1	0	9	87	0		0		1	1	3	0	5		8	1	0	0	0	0	0	1	0				1	1
1343	2021-10-01	9/29/2564	2021-09-29	9/20/2564	2021-09-20	2021-09-20			9/30/2564	2021-09-30	0.00555556	0	4	4	4	1	0	28.2	144	9	cyclic vomiting syndrome	0		1	1	3	0	0	5	3	1	0	0	0	0	0	1	0				1
1344	2021-10-01	3/22/2553	2010-03-22	9/29/2564	2021-09-29	2021-09-29			9/29/2564	2021-09-29	11.525	2	4	4	4	1	0	55	150	4	VSD	0		0	1	3	0	0	36	3	0	0	0	0	0	0	1	0				1	1
1345	2021-10-01	11/20/2553	2010-11-20	9/26/2564	2021-09-26	2021-09-26			9/29/2564	2021-09-29	10.8639	2	4	4	4	1	0	43	138	1	ALL	0		1	1	3	0	0	26	4	1	0	0	0	0	0	1	0				1
1480	2021-10-04	8/15/2547	2004-08-15	8/25/2564	2021-08-25	2021-08-25	2564-10-04	2021-10-04	8/27/2564	2021-08-27	17.1361	3	4	4	4	0	0	47.7	155	0		0	1		0	1	1	0	20	3	1	1	0	2	0	1	1	0				1	1						1
1481	2021-10-04	4/26/2550	2007-04-26	7/3/2564	2021-07-03	2021-07-03	2564-07-13	2021-07-13	7/6/2564	2021-07-06	14.4389	3	4	4	4	1	0	97.8	164	0	obesity,learning disorder	0	1		0	1	1	0	36	3	0	1	0	0	0	1	1	0				1	1		1		1
1641	2021-10-04	30jul2548	2005-07-30	25aug2564	2021-08-25	2021-08-25	2564-10-04	2021-10-04	26aug2564	2021-08-26	16.1778	3	4	4	4	1	0	59.2	167	2	HbH disease,ADHD	0	1		0	1	1	0	20	2	0	1	0	6	0	1	1	0				1	1		1		1		1
1642	2021-10-04	10/16/2556	2013-10-16	8/29/2564	2021-08-29	2021-08-29	2564-10-04	2021-10-04	9/4/2564	2021-09-04	7.96667	2	4	4	4	1	0	41.7	129	0		0	1		0	1	1	2		6	1	1	0	0	0	1	1	0				1	1
1346	2021-10-05	9/9/2559	2016-09-09	9/22/2564	2021-09-22	2021-09-22			10/3/2564	2021-10-03	5.07222	2	4	4	4	1	0	22.5	118	0		0		1	1	3	0	4		3	1	0	0	0	0	0	1	0				1	1
1347	2021-10-05	11/6/2563	2020-11-06	10/1/2564	2021-10-01	2021-10-01			58/10/2564		0.913889	0	4	4	4	0	0	7.69	69	0		0		1	1	3	0	2		5	1	0	0	6	0	1	1	0				1
1348	2021-10-06	10/3/2557	2014-10-03	8/6/2564	2021-08-06	2021-10-04			10/4/2564	2021-10-04	7.00833	2	4	4	4	1	1	15	107	10	LRBA deficiency	0		1	1	3	0			4	1	0	1	0	8	1	1	0				1
1361	2021-10-08	4/24/2556	2013-04-24			2021-10-07			10/7/2564	2021-10-07	8.45556	2	4	4	4	1	0	23.5	126	13	Lt. CLCP s/p cheiloplasty palatoplasty	0		0	1	0	0	4		4	1	0	0	0	1	1	1	0				0
1459	2021-10-11	12/15/2551	2008-12-15	7/9/2564	2021-07-09	2021-07-09	2564-10-11	2021-10-11	7/13/2564	2021-07-13	12.8222	3	4	4	4	0	0	32.5	139	0	ADHD,mild ID	0	1		0	1	1	0	8	8	1	1	0	2	0	1	1	0				1					1
1460	2021-10-11	7/19/2556	2013-07-19	8/26/2564	2021-08-26	2021-08-26	2564-10-11	2021-10-11	8/27/2564	2021-08-27	8.22778	2	4	4	4	0	0	26.8	131	0		0	1		0	1	1	2		6	1	1	0	0	0	1	1	0				1	1				1
1461	2021-10-11	02may2560	2017-05-02	28aug2564	2021-08-28	2021-08-28	2564-10-11	2021-10-11	31aug2564	2021-08-31	4.44167	1	4	4	4	1	0	14.9	100	0		0	1		0	1	1	0	33	5	1	1	0	0	0	1	1	0				1	1		1		1
1462	2021-10-11	7/18/2558	2015-07-18	8/27/2564	2021-08-27	2021-08-27			8/30/2564	2021-08-30	6.23056	2	4	4	4	1	0	23.1	117	0		0	1		0	2	1	0	23	4	0	1	0	3	0	1	1	0				1			1
1463	2021-10-11	9/26/2563	2020-09-26	8/25/2564	2021-08-25	2021-08-25	2564-10-11	2021-10-11	8/25/2564	2021-08-25	1.04167	1	4	4	4	1	0	9.3	74	0		0	1		0	2	1	2		8	1	1	0	0	0	1	1	0				1	1		1		1
1464	2021-10-11	7/8/2550	2007-07-08	8/27/2564	2021-08-27	2021-08-27	2564-10-11	2021-10-11	9/1/2564	2021-09-01	14.2583	3	4	4	4	0	0	46	159	0		0	1		0	2	1	0	45	3	0	1	0	0	0	1	1	0				1	1		1		1	1	1
1465	2021-10-11	28aug2561	2018-08-28	29aug2564	2021-08-29	2021-08-29	2564-10-14	2021-10-14	30aug2564	2021-08-30	3.11944	1	4	4	4	0	0	12.5	94	0		0	1		0	1	1	0	34	8	1	1	0	0	0	1	1	0				1	1
1466	2021-10-11	12/31/2550	2007-12-31	8/24/2564	2021-08-24	2021-08-24	2564-10-11	2021-10-11	8/25/2564	2021-08-25	13.7806	3	4	4	4	1	0	64.3	168	0		0	1		0	1	1	0	31	5	1	1	0	0	0	1	1	0				1	1	1
1338	2021-10-12	9/2/2564	2021-09-02	10/12/2564	2021-10-12	2021-10-12			10/12/2564	2021-10-12	0.111111	0	4	4	4	1	0	4.4	52	13	Large cystic posterial fossa s/p cystoperitoneal shunt	0		1	1	3	0	0	5	3	0	0	0	0	0	0	1	0				1	1
1355	2021-10-14	5/18/2564	2021-05-18	10/1/2564	2021-10-01	2021-10-01			10/12/2564	2021-10-12	0.405556	0	4	4	4	1	0	5.9	64	4	perimembranous VSD	0		1	1	3	0	0	21	5	1	0	0	0	0	0	1	0				1	1	1
1359	2021-10-14	3/22/2564	2021-03-22	10/14/2564	2021-10-14	2021-10-14			10/14/2564	2021-10-14	0.561111	0	4	4	4	1	0	8	67	0		0		1	1	3	0	0	34	3	0	0	0	0	0	0	1	0				1
1360	2021-10-14	12/29/2561	2018-12-29	10/10/2564	2021-10-10	2021-10-10			10/12/2564	2021-10-12	2.79167	1	4	4	4	1	0	16	110	0		0		1	1	3	0	2		4	1	0	0	0	0	0	1	0				1	1
1467	2021-10-18	10/8/2553	2010-10-08	9/6/2564	2021-09-06	2021-09-06	2564-10-18	2021-10-18	9/6/2564	2021-09-06	11.0278	2	4	4	4	0	0	39.6	149	0		0	1		0	1	1	0	25	5	1	1	0	3	0	1	1	0				1						1	1
1468	2021-10-18	11/29/2548	2005-11-29	8/30/2564	2021-08-30	2021-08-30	2564-10-18	2021-10-18	9/1/2564	2021-09-01	15.8861	3	4	4	4	1	0	47.1	171	0		0	1		0	1	1	0	35	5	1	1	0	0	2	1	1	0				1					1
1469	2021-10-18	12/15/2563	2020-12-15	9/17/2564	2021-09-17	2021-09-17	2564-10-18	2021-10-18	9/17/2564	2021-09-17	0.841667	0	4	4	4	0	0	9.6	72	0		0	1		0	1	1	2		6	1	1	0	0	0	1	1	0				1	1				1
1470	2021-10-18	9/14/2553	2010-09-14	8/29/2564	2021-08-29	2021-08-29	2564-10-18	2021-10-18	9/1/2564	2021-09-01	11.0944	2	4	4	4	1	0	55.5	149	0		0	1		0	1	1	0	32	4	0	1	0	0	0	1	1	0				1	1						1
1471	2021-10-18	03sep2555	2012-09-03	06sep2564	2021-09-06	2021-09-06	2564-10-18	2021-10-18	07sep2564	2021-09-07	9.125	2	4	4	4	0	0	26.6	123	0		0	1		0	1	1	0	25	5	1	1	0	3	0	1	1	0				1			1
1472	2021-10-18	4/20/2554	2011-04-20	9/6/2564	2021-09-06	2021-09-06	2564-10-18	2021-10-18	9/7/2564	2021-09-07	10.4944	2	4	4	4	0	0	48.4	155	0		0	2		0	2	1	0	39	4	1	1	0	7	1	1	1	0				1	1	1			1	1
1473	2021-10-18	4/26/2563	2020-04-26	9/6/2564	2021-09-06	2021-09-06	2564-10-18	2021-10-18	9/8/2564	2021-09-08	1.47778	1	4	4	4	1	0	11.7	78	0		0	1		0	1	1	0	17	4	1	1	0	0	0	1	1	0				1	1		1		1
1474	2021-10-18	10/29/2563	2020-10-29	8/13/2564	2021-08-13	2021-08-13	2564-10-18	2021-10-18	8/13/2564	2021-08-13	0.969444	1	4	4	4	0	0	10	73	0		0	1		0	1	1	0	26	5	1	1	0	0	0	1	1	0				1	1		1		1
1475	2021-10-18	11/9/2548	2005-11-09	8/28/2564	2021-08-28	2021-08-28	2564-10-18	2021-10-18	8/31/2564	2021-08-31	15.9417	3	4	4	4	0	0	45.4	155	0		0	1		0	1	1	0	31	3	0	1	0	0	0	1	1	0				1						1
1476	2021-10-18	26mar2552	2009-03-26	06sep2564	2021-09-06	2021-09-06	2564-10-18	2021-10-18	07sep2564	2021-09-07	12.5611	3	4	4	4	0	0	55.8	148	6	AR	0	1		0	1	1	0	27	4	1	1	0	0	0	1	1	0				1	1		1				1
1477	2021-10-18	2/24/2562	2019-02-24	9/6/2564	2021-09-06	2021-09-06	2564-10-18	2021-10-18	9/7/2564	2021-09-07	2.65	1	4	4	4	0	0	13.7	91	7	intractable epilepsy	0	1		0	1	1	0	26	3	0	1	0	0	0	1	1	0				1	1				1
1643	2021-10-18	5/28/2552	2009-05-28	9/9/2564	2021-09-09	2021-09-09	2564-10-18	2021-10-18	9/12/2564	2021-09-12	12.3889	3	4	4	4	1	0	55.3	156.4	6	asthma	0	1		0	1	1	2		2	0	1	0	0	0	1	1	0				1	1		1			1	1
1644	2021-10-18	4/18/2556	2013-04-18	8/28/2564	2021-08-28	2021-08-28	2564-10-18	2021-10-18	9/1/2564	2021-09-01	8.5	2	4	4	4	1	0	25.2	124	0		0	1		0	1	1	0	32	4	0	1	0	0	0	1	1	0				1	1						1
1645	2021-10-18	3/10/2559	2016-03-10	8/10/2564	2021-08-10	2021-08-10	2564-10-18	2021-10-18	8/12/2564	2021-08-12	5.60556	2	4	4	4	1	0	16	107	0		0	1		0	1	1	0	41	9	1	1	0	0	0	1	1	0				1	1
1646	2021-10-18	8/12/2550	2007-08-12	9/3/2564	2021-09-03	2021-09-03	2564-10-18	2021-10-18	9/5/2564	2021-09-05	14.1833	3	4	4	4	0	0	41.7	154	0		0	1		0	1	1	2		7	1	1	0	2	0	1	1	0				1					1	1
1339	2021-10-20	9/26/2556	2013-09-26	10/16/2564	2021-10-16	2021-10-16	2564-10-20	2021-10-20	10/22/2564	2021-10-22	8.06667	2	4	4	4	1	0	48.2	149	0		0		1	1	3	1	0	10	5	1	1	0	2	0	1	1	0				1	1					1
1483	2021-10-25	5/17/2561	2018-05-17	8/18/2564	2021-08-18	2021-08-18	2564-10-25	2021-10-25	8/22/2564	2021-08-22	3.43889	1	4	4	4	0	0	13.3	95	4	transitional AVSD,spontaneous VSD	0	1		0	1	1	0	29	6	1	1	0	0	0	1	1	0				1	1
1484	2021-10-25	8/9/2562	2019-08-09	7/27/2564	2021-07-27	2021-07-27	2564-10-25	2021-10-25	7/30/2564	2021-07-30	2.21111	1	4	4	4	1	0	10.7	87	0		0	1		0	2	1	0	30	9	1	1	0	0	0	1	1	0				1	1				1
1485	2021-10-25	8/20/2548	2005-08-20	9/8/2564	2021-09-08	2021-09-08	2564-10-25	2021-10-25	9/9/2564	2021-09-09	16.1806	3	4	4	4	1	0	90.4	167	0		0	1		0	1	1	0	17	3	0	1	0	2	0	1	1	0				1	1				1
1486	2021-10-25	20nov2551	2008-11-20	14sep2564	2021-09-14	2021-09-14	2564-10-25	2021-10-25	14sep2564	2021-09-14	12.9306	3	4	4	4	0	0	42.9	149	0		0	1		0	1	1	2		4	0	1	0	0	0	1	1	0				1	1
1487	2021-10-25	05apr2550	2007-04-05	12aug2564	2021-08-12	2021-08-12	2564-10-25	2021-10-25	12aug2564	2021-08-12	14.5556	3	4	4	4	0	0	71.2	158	6	AR	0	1		0	2	1	2		6	1	1	0	0	0	1	1	0				1	1	1			1		1
1488	2021-10-25	6/25/2562	2019-06-25	9/9/2564	2021-09-09	2021-09-08	2564-10-25	2021-10-25	9/8/2564	2021-09-08	2.33333	1	4	4	4	0	0	12.3	90	0		0	1		0	1	1	0	20	8	1	1	0	0	0	1	1	0				1	1				1
1489	2021-10-25	3/25/2562	2019-03-25	9/8/2564	2021-09-08	2021-09-08	2564-10-25	2021-10-25	9/8/2564	2021-09-08	2.58333	1	4	4	4	1	0	14	89	0		0	1		0	1	1	0	20	8	1	1	0	0	0	1	1	0				1					1
1490	2021-10-25	7/4/2563	2020-07-04	9/7/2564	2021-09-07	2021-09-07	2564-10-25	2021-10-25	9/9/2564	2021-09-09	1.30833	1	4	4	4	1	0	11.3	82	0		0	1		0	2	1	0	47	9	1	1	0	0	0	1	1	0				1	1				1
1491	2021-10-25	11/6/2552	2009-11-06	9/2/2564	2021-09-02	2021-09-02	2564-10-25	2021-10-25	9/3/2564	2021-09-03	11.9694	3	4	4	4	0	0	51.5	150	0		0	1		0	1	1	2		12	1	1	0	0	0	1	1	0				1	1					1	1
1492	2021-10-25	10/27/2556	2013-10-27	12/8/22564	2021-12-08	2021-08-12	2564-10-25	2021-10-25	8/16/2564	2021-08-14	7.99444	2	4	4	4	0	0	30.1	126	0		0	1		0	1	1	0	2	3	0	1	0	7	0	1	1	0				1	1
1493	2021-11-01	5/4/2552	2009-05-04	8/11/2564	2021-08-11	2021-08-11	2564-11-01	2021-11-01	8/12/2564	2021-08-12	12.4917	3	4	4	4	0	0	40.6	147	0		0	1		0	1	1	0	29	5	1	1	0	0	0	1	1	0				1	1	1			1	1
1495	2021-11-01	8/11/2560	2017-08-11	7/2/2564	2021-07-02	2021-07-02	2564-11-01	2021-11-01	7/11/2564	2021-07-11	4.22222	1	4	4	4	1	0	22.1	113.2	0		0	1		0	1	1	2		7	1	1	0	0	0	1	1	0				1	1
1496	2021-11-01	8/26/2560	2017-08-26	8/22/2564	2021-08-22	2021-08-22	2564-11-01	2021-11-01	8/25/2564	2021-08-25	4.18056	1	4	4	4	0	0	14.1	103	0		0	1		0	1	1	0	35	11	1	1	0	0	0	1	1	0				1	1				1
1497	2021-11-01	3/28/2551	2008-03-28	8/5/2564	2021-08-05	2021-08-05	2564-11-01	2021-11-01	8/31/2564	2021-08-05	13.5917	3	4	4	4	0	0	57	153	0		0	1		0	2	1	0	31	3	1	1	0	0	7	1	1	0				1	1		1		1		1
1498	2021-11-01	8/31/2555	2012-08-31	9/26/2564	2021-09-26	2021-09-26	2564-11-01	2021-11-01	10/1/2564	2021-10-01	9.16944	2	4	4	4	0	0	38.8	136	0		0	1		0	2	1	0	16	3	0	0	0	0	0	0	1	0				1	1		1
1499	2021-11-01	6/13/2552	2009-06-13	9/13/2564	2021-09-13	2021-09-13	2564-11-01	2021-11-01	9/15/2564	2021-09-15	12.3833	3	4	4	4	1	0	71.5	159	6	AR	0	1		0	1	1	0	14	5	1	0	0	2	7	1	1	0				1	1	1					1
1590	2021-11-01	5/15/2550	2007-05-15			2021-11-01	2564-11-03	2021-11-03	11/1/2564	2021-11-01	14.4611	3	4	4	4	0	0	58.3	156	0		0		1	1	3	0	0	32	7	1	0	0	0	0	0	0	2	pfizer	2564-10-22	2021-10-22	0
1351	2021-11-02	7/8/2559	2016-07-08	10/30/2564	2021-10-30	2021-10-30			10/30/2564	2021-10-30	5.31667	2	4	4	4	0	0	18	110	0		0		1	1	3	0	2		3	0	0	0	0	0	0	1	0				1
1532	2021-11-02	12/18/2557	2014-12-18	10/29/2564	2021-10-29	2021-10-29			11/1/2564	2021-11-01	6.87222	2	4	4	4	0	0	34	106	3	craniopharyngioma s/p craniotomy	0		1	1	3	0	2		3	0	0	0	0	0	0	1	0				1
1500	2021-11-08	9/1/2561	2018-09-01	8/28/2564	2021-08-28	2021-08-28	2564-11-08	2021-11-08	8/30/2564	2021-08-30	3.18611	1	4	4	4	1	0	15	97	4	ASD	0	1		0	2	1	0	35	4	0	1	0	0	0	1	1	0				1	1				1
1501	2021-11-08	1/17/2550	2007-01-17	9/25/2564	2021-09-25	2021-09-25	2564-11-08	2021-11-08	9/25/2564	2021-09-25	14.8083	3	4	4	4	0	0	53.8	165	0		0	1		0	1	1	0	10	4	0	1	0	0	0	1	1	0				1
1502	2021-11-08	25mar2554	2011-03-25	01sep2564	2021-09-01	2021-09-01	2564-11-08	2021-11-08	13sep2564	2021-09-13	10.6194	2	4	4	4	1	0	56	142	0		0	1		0	1	1	0	2	8	1	1	0	0	0	1	1	0				1	1	1			1
1503	2021-11-08	15nov2555	2012-11-15	18aug2564	2021-08-18	2021-08-18	2564-11-08	2021-11-08	18aug2564	2021-08-18	8.98056	2	4	4	4	0	0	33.9	136	0		0	1		0	1	1	2		6	1	1	0	0	0	1	1	0				1	1		1
1504	2021-11-08	08jun2561	2018-06-08	12aug2564	2021-08-12	2021-08-12	2564-11-08	2021-11-08	17aug2564	2021-08-17	3.41667	1	4	4	4	0	0	15.05	99	0		0	1		0	1	1	0	36	3	0	1	0	0	0	1	1	0				1	1	1			1	1
1505	2021-11-08	5/1/2547	2004-05-01	8/16/2564	2021-08-16	2021-08-16	2564-11-08	2021-11-08	8/16/2564	2021-08-16	17.5194	3	4	4	4	1	0	55.6	171	0		0	1		0	1	1	0	17	3	0	1	0	0	0	1	1	0				1	1	1
1507	2021-11-08	7/14/2552	2009-07-14	8/16/2564	2021-08-16	2021-08-16	2564-11-08	2021-11-08	8/18/2564	2021-08-18	12.3167	3	4	4	4	0	0	40.4	151	0		0	1		0	1	1	2		10	1	1	0	0	0	1	1	0				1	1		1			1
1508	2021-11-08	05jan2554	2011-01-05	15sep2564	2021-09-15	2021-09-15	2564-11-08	2021-11-08	18sep2564	2021-09-18	10.8417	2	4	4	4	0	0	33.9	153	0		0	1		0	1	1	2		2	0	0	0	0	0	0	1	0				1	1
1509	2021-11-08	10/29/2549	2006-10-29	8/10/2564	2021-08-10	2021-08-10	2564-11-08	2021-11-08	8/10/2564	2021-08-10	15.025	3	4	4	4	1	0	72.6	174	0		0	1		0	1	1	0	32	9	1	1	0	0	0	1	1	0				1	1	1			1	1
1510	2021-11-08	4/10/2556	2013-04-10	8/26/2564	2021-08-26	2021-08-26	2564-11-08	2021-11-08	8/30/2564	2021-08-30	8.57778	2	4	4	4	0	0	32.7	130	0		0	1		0	1	1	0	23	4	0	1	0	0	0	1	1	0				1			1			1
1511	2021-11-08	9/10/2553	2010-09-10	9/8/2564	2021-09-08	2021-09-08	2564-11-08	2021-11-08	9/11/2564	2021-09-11	11.2444	2	4	4	4	1	0	36	144	0		0	1		0	1	1	0	29	3	1	1	0	0	0	1	1	0				1	1	1			1	1
1538	2021-11-08	11/28/2562	2019-11-28	8/23/2564	2021-08-23	2021-08-23	2564-11-08	2021-11-08	9/1/2564	2021-09-01	1.94444	1	4	4	4	1	0	9.9	82	0		0	1		0	1	1	0	25	5	1	1	0	2	0	1	1	0				1	1				1
1553	2021-11-15	3/10/2549	2006-03-10	8/20/2564	2021-08-20	2021-08-20	2564-11-15	2021-11-15	8/21/2564	2021-08-21	15.6806	3	4	4	4	0	0	68	163	0		0	1		0	2	1	2		5	0	1	0	0	0	1	1	0				1	1				1
1554	2021-11-15	8/18/2547	2004-08-18	8/21/2564	2021-08-21	2021-08-21	2564-11-15	2021-11-15	8/21/2564	2021-08-21	17.2417	3	4	4	4	1	0	69.5	180	0		0	1		0	1	1	2		5	0	1	0	0	0	1	1	0				1			1		1		1
1555	2021-11-15	8/18/2547	2004-08-18	8/14/2564	2021-08-14	2021-08-14	2564-11-15	2021-11-15	8/21/2564	2021-08-21	17.2417	3	4	4	4	1	0	73.4	178	0		0	1		0	1	1	2		5	0	1	0	7	0	1	1	0				1						1	1
1556	2021-11-15	10/26/2562	2019-10-26	9/5/2564	2021-09-05	2021-09-05	2564-11-15	2021-11-15	9/5/2564	2021-09-05	2.05278	1	4	4	4	0	0	11	82	0		0	1		0	2	1	2		7	1	1	0	2	0	1	1	0				1	1
1557	2021-11-15	7/21/2559	2016-07-21	8/15/2564	2021-08-15	2021-08-15	2564-11-15	2021-11-15	8/7/2564	2021-08-17	5.31667	2	4	4	4	1	0	17.8	110	0		0	1		0	1	1	2		4	1	1	0	0	0	1	1	0				1	1	1
1558	2021-11-15	6/26/2558	2015-06-26	8/16/2564	2021-08-16	2021-08-16	2564-11-15	2021-11-15	8/19/2564	2021-08-19	6.38611	2	4	4	4	1	0	25.5	118	0		0	1		0	1	1	2		7	1	1	0	0	0	1	1	0				1			1		1
1559	2021-11-15	12/2/2562	2019-12-02	8/12/2564	2021-08-12	2021-08-12	2564-11-15	2021-11-15	8/14/2564	2021-08-14	1.95278	1	4	4	4	0	0	10.55	81.6	0		0	1		0	2	1	2		7	1	1	0	0	0	1	1	0				1			1		1
1560	2021-11-15	10/7/2558	2015-10-07	9/7/2564	2021-09-07	2021-09-07	2564-11-15	2021-11-15	9/9/2564	2021-09-09	6.10556	2	4	4	4	1	0	16.9	112	0		0	1		0	1	1	0	2	5	1	1	0	0	0	1	1	0				1	1		1		1
1561	2021-11-15	12/31/2556	2013-12-31	9/9/2564	2021-09-09	2021-09-09	2564-11-15	2021-11-15	9/10/2564	2021-09-10	7.875	2	4	4	4	1	0	35.4	136	0		0	1		0	1	1	0	2	5	1	1	1	3	0	1	1	0				1	1		1		1
1562	2021-11-15	8/1/2554	2011-08-01	8/13/2564	2021-08-13	2021-08-13	2564-09-15	2021-09-15	8/18/2564	2021-08-18	10.2889	2	4	4	4	1	0	38.2	136	0		0	1		0	1	1	2		3	0	1	0	0	0	1	1	0				1	1				1		1
1563	2021-11-15	10jul2562	2019-07-10	11sep2564	2021-09-11	2021-09-11	2564-11-15	2021-11-15	15sep2564	2021-09-15	2.34722	1	4	4	4	1	0	13	86	0		0	1		0	1	1	0	26	3	0	1	0	0	0	1	1	0				1	1				1
1564	2021-11-15	01feb2555	2012-02-01	09sep2564	2021-09-09	2021-09-09	2564-11-15	2021-11-15	10sep2564	2021-09-10	9.78889	2	4	4	4	1	0	38.3	135	0		0	1		0	2	1	0	47	9	1	1	0	0	0	1	1	0				1	1				1	1
1546	2021-11-17	12/26/2554	2011-12-26	11/14/2564	2021-11-14	2021-11-14			11/16/2564	2021-11-16	9.89167	2	4	4	4	1	0	48.5	142	0		0		1	1	3	0	0	2	4	1	0	1	0	0	1	1	0				1	1
1549	2021-11-18	11/5/2559	2016-11-05	11/10/2564	2021-11-10	2021-11-10			11/15/2564	2021-11-15	5.03611	2	4	4	4	0	0	21	117	0		0		1	1	3	0	0	5	4	0	0	1	0	0	1	1	0				1
1576	2021-11-22	5/11/2555	2012-05-11	8/20/2564	2021-08-20	2021-08-20	2564-11-22	2021-11-22	8/23/2564	2021-08-23	9.53056	2	4	4	4	0	0	26.4	129	0		0	1		0	1	1	0	37	5	1	1	0	0	0	1	1	0				1	1
1577	2021-11-22	8/8/2554	2011-08-08	9/30/2564	2021-09-30	2021-09-30	2564-11-22	2021-11-22	9/30/2564	2021-09-30	10.2889	2	4	4	4	0	0	28.5	143	0		0	2		0	2	1	0	5	3	0	1	0	0	0	1	1	0				1	1	1
1578	2021-11-22	26mar2564	2021-03-26	25aug2564	2021-08-25	2021-08-25	2564-11-22	2021-11-22	30aug2564	2021-08-30	0.655556	0	4	4	4	0	0	22.4	125	0		0	1		0	1	1	0	29	5	1	1	0	0	0	1	1	0				1	1		1		1	1	1
1579	2021-11-22	3/20/2551	2008-03-20	9/11/2564	2021-09-11	2021-09-11	2564-11-22	2021-11-22	9/14/2564	2021-09-14	13.6722	3	4	4	4	0	0	46.7	160.5	0		0	1		0	1	1	2		4	0	1	0	2	0	1	1	0				1			1				1
1580	2021-11-22	24dec2561	2018-12-24	28aug2564	2021-08-28	2021-08-28	2564-11-22	2021-11-22	01sep2564	2021-09-01	2.91111	1	4	4	4	1	0	21.7	97.7	0		0	1		0	1	1	0	27	3	0	1	0	3	0	1	1	0				1	1
1581	2021-11-22	8/10/2554	2011-08-10	8/12/2564	2021-08-12	2021-08-12	2564-11-22	2021-11-22	8/20/2564	2021-08-20	10.2833	2	4	4	4	1	0	75.7	152	0	autistic	0	1		0	1	1	0	15	3	1	1	0	7	0	1	1	0				1	1	1			1
1582	2021-11-22	8/9/2560	2017-08-09	8/26/2564	2021-08-26	2021-08-26	2564-11-22	2021-11-22	8/26/2564	2021-08-26	4.28611	1	4	4	4	0	0	14.5	98	0		0	1		0	1	1	0	23	6	1	1	0	0	0	1	1	0				1	1
1583	2021-11-22	2/16/2553	2010-02-16	8/23/2564	2021-08-23	2021-08-23	2564-11-22	2021-11-22	8/25/2564	2021-08-25	11.7667	2	4	4	4	1	0	47.5	150	0		0	1		0	1	1	0	37	4	1	1	0	0	0	1	1	0				1	1		1		1
1584	2021-11-22	11/7/2550	2007-11-07	8/23/2564	2021-08-23	2021-08-23	2564-11-22	2021-11-22	8/24/2564	2021-08-24	14.0417	3	4	4	4	1	0	52.5	167	0		0	1		0	1	1	0	11	5	1	1	0	3	0	1	1	0				1	1		1		1	1
1585	2021-11-22	8/23/2560	2017-08-23	9/11/2564	2021-09-11	2021-09-11	2564-11-22	2021-11-22	9/13/2564	2021-09-13	4.24722	1	4	4	4	1	0	14.7	104	0		0	1		0	1	1	0	38	3	0	1	0	0	0	1	1	0				1	1
1586	2021-11-22	1/24/2548	2005-01-24	8/31/2564	2021-08-31	2021-08-31	2564-11-22	2021-11-22	9/8/2564	2021-09-08	16.8278	3	4	4	4	0	0	61.3	162	6	AR	0	1		0	1	1	2		3	0	1	0	0	0	1	1	0				1	1		1		1	1	1
1567	2021-11-29	4/17/2563	2020-04-17	8/8/2564	2021-08-08	2021-08-08	2564-11-29	2021-11-29	8/8/2564	2021-08-08	1.61667	1	4	4	4	1	0	10.5	84	0		0	1		0	1	1	2		10	1	1	0	0	0	1	1	0				1	1
1568	2021-11-29	7/30/2563	2020-07-30	9/1/2564	2021-09-01	2021-08-31	2564-11-29	2021-11-29	8/31/2564	2021-08-31	1.33056	1	4	4	4	1	0	13.3	79	0		0	1		0	1	1	0	14	3	1	1	0	0	0	1	1	0				1
1569	2021-11-29	3/16/2564	2021-03-16	9/3/2564	2021-09-03	2021-09-03	2564-11-29	2021-11-29	9/5/2564	2021-09-05	0.702778	0	4	4	4	1	0	10.3	70	0		0	1		0	1	1	2		9	1	1	0	0	0	1	1	0				1					1
1570	2021-11-29	4/26/2551	2008-04-26	8/30/2564	2021-08-30	2021-08-30	2564-11-29	2021-11-29	9/23/2564	2021-09-03	13.5917	3	4	4	4	1	0	47.7	161	0		0	1		0	1	1	0	12	14	1	1	0	0	0	1	1	0				1
1572	2021-11-29	03jun2550	2007-06-03	28aug2564	2021-08-28	2021-08-28	2564-11-29	2021-11-29	30aug2564	2021-08-30	14.4889	3	4	4	4	1	0	52.2	160	0		0	1		0	1	1	0	37	5	1	1	0	0	6	1	1	0				1						1	1
1573	2021-11-29	01dec2556	2013-12-01	30aug2564	2021-08-30	2021-08-30	2564-11-29	2021-11-29	30aug2564	2021-08-30	7.99444	2	4	4	4	1	0	57.3	142	0		0	1		0	1	1	0	37	5	1	1	0	0	6	1	1	0				1	1		1			1
1574	2021-11-29	6/24/2558	2015-06-24	7/19/2564	2021-07-19	2021-07-19	2564-11-29	2021-11-29	7/20/2564	2021-07-20	6.43056	2	4	4	4	1	0	25.1	120	0		0	1		0	1	1	0	31	5	1	1	0	0	0	1	1	0				1	1
1575	2021-11-29	25nov2555	2012-11-25	19jul2564	2021-07-19	2021-07-19	2564-11-29	2021-11-29	21jul2564	2021-07-21	9.01111	2	4	4	4	1	0	45.9	136	0		0	1		0	1	1	0	31	5	1	1	0	0	0	1	1	0				1	1
1566	2021-11-30	12/7/2548	2005-12-07	7/30/2564	2021-07-30	2021-07-30	2564-11-30	2021-11-30	8/30/2564	2021-08-03	15.9806	3	4	4	4	0	0	50	165	0		0	1		0	1	1	2		5	1	1	0	0	0	1	1	0				1	1					1
1544	2021-12-01	7/9/2564	2021-07-09			2021-12-01			12/1/2564	2021-12-01	0.394444	0	4	4	4	1	0	4.2	55	6	Preterm PPHN	0		1	1	3	0	2		4	1	0	0	0	0	0	0	0				0
1539	2021-12-02	1/17/2552	2009-01-17			2021-12-01	2564-12-02	2021-12-02	12/1/2564	2021-12-01	12.875	3	4	4	4	0	0	46	154	3	Wilm tumor	1		0	1	0	0	0	31	4	0	1	0	0	0	1	1	2	pfizer	2564-11-26	2021-11-26	0
1540	2021-12-02	11/12/2554	2011-11-12			2021-12-01			12/1/2564	2021-12-01	10.0556	2	4	4	4	0	0	12.8	121	6	allergic rhinitis	0		0	1	0	0	3		7	1	0	0	0	0	0	0	0				0
1541	2021-12-02	5/14/2556	2013-05-14	11/30/2564	2021-11-30	2021-11-30			12/1/2564	2021-12-01	8.55	2	4	4	4	1	0	16.7	118	2	thalassemia	0		1	1	3	0	0	14	4	0	0	0	4	0	1	1	0				1	1
1551	2021-12-07	11/14/2553	2010-11-14			2021-12-06			12/6/2564	2021-12-06	11.0639	2	4	4	4	1	0	39	137	4	PA,VSD,Dextrocardia s/p central shunt	0		0	1	0	0	0	20	6	1	0	0	0	0	0	0	0				0
1550	2021-12-08	8/12/2564	2021-08-12			2021-12-07			12/7/2564	2021-12-07	0.322222	0	4	4	4	0	0	5.9	60	3	abdominal mass,teratoma	1		0	1	0	0	0	42	5	1	0	0	5	0	1	1	0				0
1552	2021-12-08	7/3/2562	2019-07-03			2021-12-07			12/7/2564	2021-12-07	2.43056	1	4	4	4	1	0	12.8	84	4	TOF	0		0	1	0	0	2		4	1	0	0	0	0	0	0	0				0
1587	2021-12-09	12/12/2552	2009-12-12			2021-12-08	2564-12-09	2021-12-09	12/8/2564	2021-12-08	11.9917	3	4	4	4	1	0	46.5	139	14	pseudohypoparathyroidism type 1A	0		0	1	0	0	2		4	0	0	0	2	0	1	1	2	sinopharm	2564-11-10	2021-11-10	0
1588	2021-12-09	3/21/2558	2015-03-21			2021-12-08			12/8/2564	2021-12-08	6.71667	2	4	4	4	1	0	19	110	7	Intractable epilepsy	0		0	1	0	0	0	30	3	0	0	0	7	0	1	1	0				0
1589	2021-12-09	3/6/2553	2010-03-06			2021-12-08			12/8/2564	2021-12-08	11.7583	2	4	4	4	1	0	46	136	3	medulloblastoma	1		0	1	0	0	2		4	1	0	0	0	0	0	0	0				0
1647	2021-12-13	4/21/2563	2020-04-21	9/18/2564	2021-09-18	2021-09-18			9/20/2564	2021-09-20	1.64444	1	4	4	4	1	0	20.8	89	0		0	1		0	2	1	0	12	7	1	1	0	3	6	1	1	0				1	1				1
1683	2021-12-13	4/28/2561	2018-04-28	9/20/2564	2021-09-20	2021-09-20	2564-12-14	2021-12-14	9/20/2564	2021-09-20	3.625	1	4	4	4	1	0	16	102	0		0		1	1	1	1	0	14	5	1	1	0	0	0	1	1	0				1	1
1653	2021-12-19	4/15/2547	2004-04-15	8/22/2564	2021-08-22	2021-08-22	2564-12-15	2021-12-15	8/25/2564	2021-08-25	17.6778	3	4	4	4	0	0	44.5	152	2	thallasemia Hb.E	0	1		0	2	1	0	47	4	0	0	0	6	3	1	1	0				1					1	1
1654	2021-12-27	2/18/2553	2010-02-18	9/3/2564	2021-09-03	2021-09-03	2565-01-17	2022-01-17	9/7/2564	2021-09-07	11.8583	2	4	4	4	1	0	80.2	174	0		0	1		0	1	1	2		4	0	1	0	6	0	1	1	0				1							1
1655	2021-12-27	9/11/2555	2012-09-11	11/9/2564	2021-11-09	2021-11-09	2564-12-27	2021-12-27	11/9/2564	2021-11-09	9.29444	2	4	4	4	1	0	26.3	135	0		0	1		0	1	1	0	47	3	1	1	0	7	0	1	1	0				1	1
1656	2021-12-27	11/15/2559	2016-11-15	6/19/2564	2021-06-19	2021-06-19	2564-12-27	2021-12-27	9/21/2564	2021-09-21	5.11667	2	4	4	4	0	0	16.35	109.8	0		0	1		0	1	1	2		2	1	1	1	0	0	1	1	0				1	1
1657	2021-12-27	1/6/2547	2004-01-06	9/18/2564	2021-09-18	2021-09-18	2564-12-27	2021-12-27	9/20/2564	2021-09-20	17.975	3	4	4	4	1	0	64.2	164	0		0	1		0	2	1	0	2	3	0	1	0	0	0	1	1	0				1	1	1			1	1
1659	2021-12-27	6/7/2550	2007-06-07	9/26/2564	2021-09-26	2021-09-26	2564-12-27	2021-12-27	9/29/2564	2021-09-29	14.5556	3	4	4	4	0	0	54.2	159	0		0	1		0	1	1	2		3	0	1	0	0	0	1	1	0				1	1		1			1
1660	2021-12-27	6/14/2550	2007-06-14	7/1/2564	2021-07-01	2021-07-01	2564-12-27	2021-12-27	7/1/2564	2021-07-01	14.5361	3	4	4	4	0	0	48.2	151.9	0		0	1		0	1	1	0	37	5	1	1	0	0	0	1	1	2	pfizer	2564-11-08	2021-11-08	1	1		1
1662	2021-12-27	9/7/2550	2007-09-07	9/23/2564	2021-09-23	2021-09-23	2564-12-27	2021-12-27	9/23/2564	2021-09-23	14.3056	3	4	4	4	0	0	40.9	152	0		0	1		0	1	1	2		5	1	1	0	0	0	1	1	0				1			1			1	1
1663	2021-12-27	4/19/2548	2005-04-19	9/16/2564	2021-09-16	2021-09-16	2564-12-27	2021-12-27	9/17/2564	2021-09-17	16.6889	3	4	4	4	0	0	49.4	154	6	AR	0	1		0	1	1	2		4	0	1	0	2	0	1	1	1	pfizer	2564-11-26	2021-11-26	1	1		1				1
1664	2021-12-27	27dec2552	2009-12-27	02sep2564	2021-09-02	2021-09-02	2564-12-27	2021-12-27	05sep2564	2021-09-05	12	3	4	4	4	0	0	45.2	141	0		0	1		0	1	1	0	14	4	0	1	0	0	0	1	1	0				1	1						1
1665	2021-12-27	9/1/2547	2004-09-01	9/21/2564	2021-09-21	2021-09-21	2564-12-27	2021-12-27	9/23/2564	2021-09-23	17.3222	3	4	4	4	1	0	48.2	168	0		0	1		0	1	1	2		5	1	1	0	0	0	1	1	0				1	1		1			1
1666	2021-12-27	23jun2553	2010-06-23	19sep2564	2021-09-19	2021-09-19	2564-12-27	2021-12-27	25sep2564	2021-09-25	11.5111	2	4	4	4	0	0	50.4	155	0		0	1		0	1	1	0	25	2	1	1	0	2	0	1	1	0				1	1	1				1
1667	2021-12-27	1/24/2556	2013-01-24	9/6/2564	2021-09-06	2021-09-05	2564-12-27	2021-12-27	9/5/2564	2021-09-05	8.925	2	4	4	4	0	0	41.2	128	0		0	1		0	1	1	0	14	4	0	1	0	0	0	1	1	0				1	1
1672	2021-12-27	1/19/2556	2013-01-19	9/4/2564	2021-09-04	2021-09-04	2565-01-06	2022-01-06	9/7/2564	2021-09-07	8.93889	2	4	4	4	0	0	25.2	133	0		0	1		0	1	1	2		4	0	1	0	6	0	1	1	0				1							1
1668	2022-01-10	01oct2557	2014-10-01	16aug2564	2021-08-16	2021-08-16	2565-01-11	2022-01-11	19aug2564	2021-08-19	7.275	2	5	4	5	0	0	26.5	121	4	Idiopathic VT	0	1		0	1	1	0	14	4	1	1	0	0	0	1	1	0				1	1				1
1670	2022-01-10	14feb2555	2012-02-14			2021-11-05	2565-01-11	2022-01-11	05nov2564	2021-11-05	9.90556	2	5	4	5	1	0	21.2	123	0		0	1		0	0	1	0	14	7	1	1	0	6	0	1	1	0				0
1671	2022-01-10	7/3/2554	2011-07-03	12/7/2564	2021-12-07	2021-12-07	2565-01-10	2022-01-10	12/15/2564	2021-12-15	10.5194	2	5	4	5	0	0	50.3	146	0		0	1		0	1	1	2		5	1	1	0	6	0	1	1	0				1	1
1673	2022-01-10	1/16/2549	2006-01-16	8/8/2564	2021-08-08	2021-08-08	2565-01-10	2022-01-10	8/9/2564	2021-08-09	15.9833	3	5	4	5	0	0	50	156.3	0		0	1		0	1	1	0	37	7	1	1	0	0	0	1	1	2	pfizer			1			1		1		1
1675	2022-01-10	9/18/2559	2016-09-18	9/28/2564	2021-09-28	2021-09-28	2565-01-11	2022-01-11	9/24/2564	2021-09-29	5.31111	2	5	4	5	1	0	16.3	108	0		0	1		0	1	1	0	41	6	1	1	0	0	0	1	1	0				1	1		1
1676	2022-01-10	4/19/2564	2021-04-19	11/5/2564	2021-11-05	2021-11-05	2565-01-11	2022-01-11	11/5/2564	2021-11-05	0.725	0	5	4	5	0	0	6.8	64	0		0	1		0	1	1	0	14	7	1	1	0	6	0	1	1	0				1	1
1677	2022-01-10	9/8/2557	2014-09-08			2021-11-05	2565-01-11	2022-01-11	11/5/2564	2021-11-05	7.33889	2	5	4	5	0	0	16.6	116	0		0	1		0	0	1	0	14	7	1	1	0	6	0	1	1	0				0
1678	2022-01-10	1/2/2558	2015-01-02	9/16/2564	2021-09-16	2021-09-16	2565-01-11	2022-01-11	9/19/2564	2021-09-19	7.02222	2	5	4	5	0	0	22.8	121	0		0	1		0	1	1	2		3	0	1	0	0	0	1	1	0				1			1
1669	2022-01-11	05aug2550	2007-08-05	01aug2564	2021-08-01	2021-08-01	2565-01-10	2022-01-10	02aug2564	2021-08-02	14.4333	3	5	4	5	0	0	77.4	165	0		0	1		0	1	1	0	37	7	1	1	0	6	7	1	1	0				1			1		1	1	1
1674	2022-01-11	4/19/2554	2011-04-19			2021-08-03	2565-01-10	2022-01-10	8/3/2564	2021-08-03	10.7278	2	5	4	5	0	0	54.7	146	0		0	1		0	0	1	0	37	7	1	1	0	0	0	1	1	0				0
1679	2022-01-17	4/21/2560	2017-04-21	11/15/2564	2021-11-15	2021-11-15	2565-01-17	2022-01-17	11/15/2564	2021-11-15	4.73889	1	5	4	5	1	0	21.3	111	0		0	1		0	1	1	2		5	1	1	0	2	0	1	1	0				1	1		1		1	1
1680	2022-01-17	8/6/2556	2013-08-06	8/14/2564	2021-08-14	2021-08-14	2565-01-17	2022-01-17	8/14/2564	2021-08-14	8.44722	2	5	4	5	0	0	35.9	134	0		0	1		0	1	1	0	26	8	1	1	0	0	0	1	1	0				1	1	1	1		1
1681	2022-01-17	4/29/2563	2020-04-29	11/14/2564	2021-11-14	2021-11-14	2565-01-17	2022-01-17	11/14/2564	2021-11-14	1.71667	1	5	4	5	1	0	10.7	83	0		0	1		0	1	1	2		5	1	1	0	2	0	1	1	0				1	1
1682	2022-01-17	9/12/2547	2004-09-12	7/29/2564	2021-07-29	2021-07-29	2565-01-17	2022-01-17	8/1/2564	2021-08-01	17.3472	3	5	4	5	0	0	62.5	161	8	asymptomatic HIV infection	0	1		0	2	1	0	26	4	0	1	0	2	0	1	1	1	pfizer	2564-10-20	2021-10-20	1							1
1684	2022-02-07	2/1/2560	2017-02-01	1/9/2565	2022-01-09	2022-01-09	2565-02-07	2022-02-07	1/10/2565	2022-01-10	5.01667	2	5	4	5	0	0	16	109	0		0	1		0	1	1	0	1	10	1	1	0	0	0	1	1	0				1					1
[truncated: 99 more columns]
