# Supplementary material for: Seroprevalence of SARS-CoV-2 infection in pediatric patients in a tertiary care hospital setting
Source: PLoS One. 2024 Sep 24;19(9):e0310860. doi: 10.1371/journal.pone.0310860 (PMC11421809; doi:10.1371/journal.pone.0310860)
Supplement: S2 Data — (XLS) [file pone.0310860.s005.xls]

## Sheet: Sheet1
id_number	dot	dot1	dob	dob1	duration	sex	nat	bw	ht	ud	underlying	immunocompetent	opd	admit	diagnosis	covid	province	bangkok	household_number	family_gen	index_case	abroad	crowded	transportation	vaccine	vaccine_brand	vaccine_date	asym	doo	fever	productive_cough	dry_cough	hemoptysis	runny_nose	sore_throat	anosmia	chest_pain	shortness_of_breath	nv	diarrhea	abdominal_pain	conj_injection	myalgia	chill	others	other_symp	serology_result	antibody_date	s_igg_pos
2	2563-09-16	2020-09-16	2560-11-23	2017-11-23		1	0	12.5	91	10	proprionic acidemia	0		1	3	0	0	49	5	1	0	0	6	0	0			1	9/15/2563	1									1								0
4	2563-09-17	2020-09-17	2562-12-24	2019-12-24		0	0	10.2	74	4	ASD, G6PD deficiency, epilepsy	0		0	0	0	2		4	1	0	0	0	0	0			1	9/10/2563													1					0
7	2563-09-17	2020-09-17	2563-07-03	2020-07-03		0	0	4	58	0		0	2		2	0	5		3	0	0	0	5	0	0			1	9/6/2563		1			1				1									0
9	2563-09-18	2020-09-18	2552-11-10	2009-11-10		1	0	23	126	9	short bowel syndrome	0		0	0	0	2		7	1	0	0	6	4	0			0																			0
18	2563-09-21	2020-09-21	2563-06-22	2020-06-22		0	0	4	55	0		0		1	3	0	4		5	1	0	0	5	0	0			1	8/5/2563	1										1							0
26	2563-09-22	2020-09-22	2563-03-15	2020-03-15		1	0	7.7	61	9	Biliary atresia	0		1	3	0	2		7	1	0	0	0	6	0			0																			0
19	2563-09-22	2020-09-22	2562-08-02	2019-08-02		1	0	8.7	75	9	Preterm,intractable epilepsy,GERD,pharyngeal incoordination,hypersecretion	0		1	2	0	2		3	0	0	0	5	0	0			1	9/15/2563	1	1								1								0
23	2563-09-22	2020-09-22	2558-11-10	2015-11-10		1	0	14	102	9	Chronic portal vein thrombosis,Portal HT,Asthma,chronic lung disease	0		0	0	0	3		4	1	0	0	1	1	0			0																			0
25	2563-09-23	2020-09-23	2557-02-09	2014-02-09		0	0	26.4	116	9	Biliary atresia s/p kasai operation	0		1	3	0	0	29	3	0	0	0	6	0	0			1	9/18/2563	1									1		1						0
36	2563-09-24	2020-09-24	2559-12-18	2016-12-18		1	0	16.5	100	6	BPD lung	0		0	0	0	0	39	11	1	0	0	0	0	0			0																			0
43	2563-09-24	2020-09-24	2562-02-20	2019-02-20		0	0	11.7	77	13	surgical site infection	0		0	0	0	0	26	3	0	0	0	6	6	0			1	9/20/2563	1	1																0
42	2563-09-24	2020-09-24	2563-04-10	2020-04-10		0	0	6.4	37.5	9	Preterm RDS,laryngomalacia,GERD	0	2		3	0	0	37	3	0	0	0	0	0	0			0																			0
46	2563-09-24	2020-09-24	2556-01-03	2013-01-03		1	0	24.9	124	7	chronic headache	0		0	0	0	2		3	0	0	0	5	0	0			0																			0
48	2563-09-24	2020-09-24	2560-09-19	2017-09-19		1	0	14.3	94	0		0		0	0	0	6		4	0	0	0	7	0	0			0																			0
62	2563-09-28	2020-09-28	2559-05-08	2016-05-08		1	0	15.9	104	6	Hyperactive airway disease	0		1	2	0	0	26	3	0	0	0	6	0	0			1	9/27/2563	1		1						1									0
55	2563-09-28	2020-09-28	2563-02-06	2020-02-06		0	0	7.5	67	9	BA,cirrhosis	0		0	0	0	2		4	1	0	0	0	0	0			1	9/21/2563		1			1													0
56	2563-09-28	2020-09-28	2561-12-10	2018-12-10		1	0	11.5	85	10	Piarre robin sequence,pharyngeal incoordination	0		1	2	0	2		4	1	0	0	5	0	0			1	9/25/2563	1	1			1													0
72	2563-09-29	2020-09-29	2562-04-09	2019-04-09		0	0	7.7	77	4	Holt-Oram syndrome,DORV,VSD,PS	0		0	0	0	0	42	7	1	0	0	0	0	0			0																			0
75	2563-09-29	2020-09-29	2560-08-11	2017-08-11		0	0	12.3	92	6	CPAM	0		0	0	0	2		5	1	0	0	1	0	0			0																			0
82	2563-09-29	2020-09-29	2562-12-26	2019-12-26		0	0	7.4	63	10	Hydrocephalus,Prader willi syndrome	0		0	0	0	0	6	5	1	0	0	3	0	0			0																			0
97	2563-09-30	2020-09-30	2548-06-28	2005-06-28		0	0	40.2	155	7	relapse anti NMDA encephalitis,epilepsy	0	1		0	0	2		4	0	0	0	2	7	0			0																			0
116	2563-10-01	2020-10-01	2560-04-14	2017-04-14		1	0	10.7	98	3	Mesenchymal hematoma at rt. Hepatic lobe	0		0	0	0	0	38	3	0	0	0	1	0	0			0																			0
125	2563-10-01	2020-10-01	2551-12-13	2008-12-13		0	0	37.5	147	12	SLE,renal involvement	1		0	0	0	2		8	1	0	0	1	0	0			0																			0
118	2563-10-01	2020-10-01	2556-01-03	2013-01-03		1	0	25	122	13	bilateral cerebral pontine tumor,tumor removal	0		0	0	0	2		3	0	0	0	6	0	0			1	9/24/2563	1									1						1	headache	0
115	2563-10-01	2020-10-01	2546-04-04	2003-04-04		0	0	78.9	148	12	SLE,LN class2,Autism	1		0	0	0	0	11	7	1	0	0	1	0	0			0																			0
106	2563-10-01	2020-10-01	2560-03-24	2017-03-24		1	0	15	92	10	Citrullinemia type 1	0		1	1	0	0	5	4	0	0	0	6	0	0			1	9/26/2563		1			1													0
140	2563-10-02	2020-10-02	2551-12-20	2008-12-20		0	0	33	147	3	Germioma at pineal gland	0		0	0	0	2		2	0	0	0	0	0	0			1	10/20/2563		1																0
141	2563-10-05	2020-10-05	2554-07-14	2011-07-14		0	0	31	135	14	DM type1	0	1		0	0	2		3	0	0	0	2	0	0			0																			0
179	2563-10-05	2020-10-05	2560-06-07	2017-06-07		0	0	12.9	90	10	CHARGE syndrome,multiple anomaly	0		1	3	0	0	16	4	1	0	0	6	0	0			0																			0
136	2563-10-05	2020-10-05	2557-12-31	2014-12-31		0	0	12.3	106	12	Chronic abd.pain,hypoalbuminemia	0		1	3	0	3		5	1	0	0	1	0	0			1	9/21/2563	1											1						0
129	2563-10-05	2020-10-05	2546-06-07	2003-06-07		0	0	59.4	144	14	VACTREL association,obesity,DM type2	0	1		0	0	0	38	5	0	0	0	2	0	0			0																			0
143	2563-10-05	2020-10-05	2558-01-28	2015-01-28		1	0	17.7	107	5	JDM	1		0	0	0	2		5	1	0	0	0	0	0			0																			0
168	2563-10-06	2020-10-06	2551-12-13	2008-12-13		0	0	38.5	147	12	SLE,renal involvement	1		0	0	0	2		7	1	0	0	1	0	0			0																			0
166	2563-10-06	2020-10-06	2554-11-24	2011-11-24		1	0	31.4	131	9	chronic diarrhea,IBD	0		0	0	0	4		5	1	0	0	1	7	0			0																			0
154	2563-10-06	2020-10-06	2563-03-15	2020-03-15		1	0	8.1	61	9	BA	0		1	3	0	3		5	0	0	0	0	1	0			1	10/5/2563																1	abd.distension	0
152	2563-10-06	2020-10-06	2562-06-25	2019-06-25		0	0	8.8	74	9	Cricopharyngeal achalasia s/p esophageal dilate,chronic PEM	0		0	0	0	4		6	1	0	0	0	5	0			0																			0
162	2563-10-07	2020-10-07	2551-10-29	2008-10-29		1	0	38.7	150	9	Chronic HBV infection	0	1		0	0	2		4	0	0	0	6	0	0			0																			0
204	2563-10-08	2020-10-08	2559-03-02	2016-03-02		1	0	14.4	98	5	poly JIA,crohn's syndrome	1	1		0	0	3		6	1	0	0	6	5	0			0																			0
196	2563-10-09	2020-10-09	2547-01-12	2004-01-12		1	0	50.7	149	9	congenital lymphagiectasis,chronic bronchiectasis,LCH,fat solvable vit def.	1		0	0	0	2		6	1	0	0	1	0	0			0																			0
278	2563-10-12	2020-10-12	2548-05-12	2005-05-12		0	0	54.5	160	13	epilepsy	0		0	0	0	5		5	0	0	0	0	0	0			0																			0
225	2563-10-13	2020-10-13	2545-08-12	2002-08-12		0	0	45.1	138	12	SLE,LN class IV	1		0	0	0	2		4	1	0	0	0	7	0			0																			0
221	2563-10-14	2020-10-14	2561-10-02	2018-10-02		1	0	11.2	78	9	portal vein thrombosis	0		0	0	0	0	17	4	0	0	0	0	0	0			0																			0
214	2563-10-14	2020-10-14	2562-10-08	2019-10-08		0	0	7.1	74	4	coronary fistula	0		0	0	0	2		3	0	0	0	0	0	0			0																			0
216	2563-10-14	2020-10-14	2556-05-20	2013-05-20		0	0	26.4	118	1	ALL	1		1	3	0	6		5	1	0	0	1	7	0			0																			0
230	2563-10-15	2020-10-15	2563-01-13	2020-01-13		0	0	9.3	72	0		0		1	2	0	0	37	4	1	0	0	0	0	0			1	10/12/2563	1	1			1													0
241	2563-10-19	2020-10-19	2563-06-16	2020-06-16		0	0	5.9	60	0		0	1		0	0	0	26	4	1	0	0	0	0	0			0																			0
247	2563-10-19	2020-10-19	2551-06-30	2008-06-30		0	0	40.3	150	2	thalassemia	0		1	3	0	0	37	4	0	0	0	6	1	0			1	10/18/2563	1										1							0
234	2563-10-20	2020-10-20	2560-01-19	2017-01-19		1	0	14.5	97	3	renal mass	1		0	0	0	0	17	5	1	0	0	1	0	0			0																			0
236	2563-10-20	2020-10-20	2552-09-19	2009-09-19		0	0	43	136	3	choloid plexus papilloma	1		0	0	0	2		3	0	0	0	6	5	0			0																			0
270	2563-10-21	2020-10-21	2548-12-08	2005-12-08		0	0	53	157	5	JDM	1		0	0	0	3		4	0	0	0	1	4	0			0																			0
265	2563-10-22	2020-10-22	2558-03-14	2015-03-14		0	0	19.1	115	9	cyclic vomiting syndrome	0		1	3	0	0	26	5	1	0	0	6	1	0			1	10/21/2563										1								0
261	2563-10-22	2020-10-22	2545-05-09	2002-05-09		0	0	62.1	159	5	sclerosis	1	1		0	0	2		6	1	0	0	6	1	0			0																			0
284	2563-10-27	2020-10-27	2556-07-25	2013-07-25		1	0	20.5	123	0		0		1	3	0	0	27	4	1	0	0	6	0	0			1	10/7/2563	1																	0
280	2563-10-27	2020-10-27	2552-07-24	2009-07-24		0	0	40.8	117	12	nephrotic syndrome	1		1	3	0	2		3	0	0	0	1	1	0			1																	1	GI bleed	0
281	2563-10-28	2020-10-28	2555-01-02	2012-01-02		1	0	25	123	9	biliary atresia	0		1	3	0	2		5	1	0	0	1	5	0			0																			0
292	2563-11-02	2020-11-02	2563-08-17	2020-08-17		1	0	5.1	59	13	biliary atresia	0		0	0	0	2		5	1	0	0	2	0	0			0																			0
295	2563-11-03	2020-11-03	2559-05-06	2016-05-06		1	0	15	99	4	HCM	0		0	0	0	0	39	5	1	0	0	1	6	0			0																			0
294	2563-11-03	2020-11-03	2559-03-24	2016-03-24		0	0	14.4	96	10	turnur syndrome	0		0	0	0	0	19	3	0	0	0	3	6	0			0																			0
337	2563-11-04	2020-11-04	2559-05-08	2016-05-08		1	0	16.5	110	6	Asthma	0		1	2	0	0	26	3	0	0	0	6	0	0			1	11/2/2563	1	1			1													0
308	2563-11-09	2020-11-09	2560-05-22	2017-05-22		1	0	13.7	94	0		0		1	3	0	0	29	6	1	0	0	6	0	0			1	11/5/2563	1				1					1	1	1						0
300	2563-11-10	2020-11-10	2559-05-04	2016-05-04		0	0	17.9	102	7	CP	0		1	2	0	0	18	3	0	0	0	0	6	0			1	11/6/2563	1	1							1	1								0
320	2563-11-10	2020-11-10	2559-10-29	2016-10-29		0	0	13.6	96	1	LCH	1		0	0	0	0	44	4	0	0	0	2	6	0			0																			0
456	2563-11-10	2020-11-10	2563-04-14	2020-04-14		1	0	8.7	68	0		0		1	2	0	0	37	7	1	0	0	2	0	0			1	12/19/2563	1	1			1					1								0
299	2563-11-10	2020-11-10	2562-06-14	2019-06-14		1	0	10.8	78	3	hepatoblastoma	1		0	0	0	0	6	5	1	0	0	2	0	0			0																			0
339	2563-11-12	2020-11-12	2559-06-16	2016-06-16		1	0	14.6	102	9	crohn disease	1		0	0	0	4		4	0	0	0	7	0	0			1	11/8/2563	1	1			1						1							0
325	2563-11-13	2020-11-13	2558-03-14	2015-03-14		0	0	18.5	116	9	cyclic vomiting syndrome	0		1	3	0	0	26	5	1	0	0	1	0	0			1	11/12/2563										1								0
342	2563-11-13	2020-11-13	2561-04-10	2018-04-10		0	0	13.5	90	0		0		1	2	0	0	30	3	0	0	0	0	0	0			1	11/9/2563	1	1			1													0
323	2563-11-13	2020-11-13	2563-04-14	2020-04-14		1	0	8.7	68	0		0		1	2	0	0	37	6	1	0	0	2	0	0			1	11/8/2563	1	1							1									0
495	2563-11-23	2020-11-23	2562-02-18	2019-02-18		0	0	12.4	88	0		0		1	3	0	0	11	6	1	0	0	2	0	0			1	11/13/2563	1															1	pale	0
450	2563-11-24	2020-11-24	2563-05-14	2020-05-14		1	0	7.5	59	7	meningocele,hydrocephalus	0		1	3	0	6		6	1	0	0	0	4	0			1	11/10/2563																1	swelling	0
520	2563-11-25	2020-11-25	2562-12-20	2019-12-20		1	0	9.1	72	0		0		1	3	0	2		6	1	0	0	0	0	0			1	11/3/2563	1										1							0
538	2563-11-27	2020-11-27	2550-02-13	2007-02-13		1	0	27.5	145	7	epilepsy	0		1	2	0	2		4	0	0	0	5	0	0			1	11/26/2563	1	1																0
531	2563-11-27	2020-11-27	2562-04-12	2019-04-12		1	0	9.1	76	12	bilat VUR	0		0	0	0	2		5	1	0	0	3	5	0			0																			0
539	2563-11-27	2020-11-27	2563-01-13	2020-01-13		0	0	9.8	77	0		0		1	2	0	0	37	4	1	0	0	0	6	0			1	11/18/2563		1			1													0
451	2563-11-30	2020-11-30	2559-01-13	2016-01-13		0	0	17	110	13	ruptured AVM	0		0	0	0	2		4	0	0	0	0	0	0			0																			0
560	2563-12-01	2020-12-01	2546-07-12	2003-07-12		1	0	49	172	3	osteosarcoma	1		1	3	0	2		10	1	0	0	0	0	0			1	11/26/2563	1													1	1			0
361	2563-12-02	2020-12-02	2550-02-23	2007-02-23		0	0	44.1	162	0		0		0	0	0	2		5	1	0	0	1	6	0			0																			0
448	2563-12-02	2020-12-02	2558-03-14	2015-03-14		0	0	18.6	116	9	cyclic vomiting syndrome	0		1	3	0	0	26	6	1	0	0	0	0	0			1	11/29/2563										1								0
436	2563-12-02	2020-12-02	2549-09-29	2006-09-29		0	0	34	145	5	SLE	1		0	0	0	4		5	1	0	0	0	5	0			0																			0
435	2563-12-02	2020-12-02	2553-08-05	2010-08-05		0	0	42	124	5	JDM	1		0	0	0	6		7	1	0	0	0	4	0			0																			0
354	2563-12-03	2020-12-03	2559-05-06	2016-05-06		1	0	15.1	99	4	HCM	0		1	2	0	0	39	5	1	0	0	1	0	0			1	11/29/2563	1	1			1													0
463	2563-12-06	2020-12-06	2560-06-07	2017-06-07		0	0	12.7	89	10	CHARGE syndrome	0		1	2	0	0	16	4	1	0	0	0	0	0			1	12/3/2563	1								1	1	1							0
367	2563-12-07	2020-12-07	2562-02-03	2019-02-03		1	0	12	83	13	scar contracture	0		0	0	0	5		5	1	0	0	2	6	0			1	12/5/2563		1			1					1	1							0
1649	2563-12-07	2020-12-07	2561-06-03	2018-06-03		0	0	11.9	85	10	CGD	1	1		0	0	2		3	0	0	0	2	0	0			0																			0
369	2563-12-07	2020-12-07	2563-02-13	2020-02-13		1	0	6.4	65	9	biliary atresia	0		1	3	0	2		6	1	0	0	0	6	0			1	12/4/2563	1	1			1					1								0
1137	2563-12-09	2020-12-09	2563-07-02	2020-07-02		1	0	9	65	2	G6PD deficiency	0		1	2	0	2		7	1	0	0	5	0	0			1	12/4/2564			1		1					1								0
467	2563-12-09	2020-12-09	2562-01-09	2019-01-09		1	0	9.1	76	10	Down syndrome	0		0	0	0	4		7	1	0	0	0	0	0			0																			0
386	2563-12-10	2020-12-10	2563-07-02	2020-07-02		1	0	9	65	2	G6PD deficiency	0		1	2	0	2		7	1	0	0	5	0	0			1	12/4/2563			1		1													0
465	2563-12-11	2020-12-11	2552-10-07	2009-10-07		1	0	29.5	142	1	lymphoma	1		1	2	0	0	34	6	1	0	0	0	0	0			1	12/9/2563	1									1								0
395	2563-12-11	2020-12-11	2561-09-03	2018-09-03		0	0	12.1	84	4	congenital heart	0		1	3	0	0	2	4	1	0	0	7	0	0			1	11/27/2563	1	1			1						1							0
409	2563-12-12	2020-12-12	2561-06-03	2018-06-03		0	0	12.1	86	10	CGD	1		0	0	0	2		5	1	0	0	5	0	0			0																			0
408	2563-12-13	2020-12-13	2552-01-09	2009-01-09		0	0	50.5	158	3	CA nasopharynx	1		0	0	0	2		7	1	0	0	6	0	0			0																			0
400	2563-12-14	2020-12-14	2560-08-29	2017-08-29		1	0	13	101	4	congenital heart	0		0	0	0	0	14	5	1	0	0	5	0	0			0																			0
412	2563-12-14	2020-12-14	2559-03-02	2016-03-02		1	0	14.1	100	5	JIA	1		0	0	0	3		6	1	0	0	5	5	0			0																			0
645	2563-12-15	2020-12-15	2550-01-25	2007-01-25		0	0	145	131	10	Prader willi syndrome,morbid obesity,metabolic syndrome	0		1	3	0	0	15	5	1	0	0	5	6	0			0																			0
543	2563-12-15	2020-12-15	2549-12-28	2006-12-28		1	0	45.1		10	DMD	0		0	0	0	2		3	0	0	0	5	0	0			0																			0
644	2563-12-15	2020-12-15	2559-03-02	2016-03-02		1	0	14	100	5	poly JIA,Heterogenous HbE	1		0	0	0	3		6	1	0	0	0	5	0			0																			0
407	2563-12-15	2020-12-15	2552-10-25	2009-10-25		0	0	57	146	5	SLE	1		0	0	0	2		5	1	0	0	3	5	0			0																			0
444	2563-12-16	2020-12-16	2552-10-08	2009-10-08		0	0	20	130	10	Marfan syndrome	0		1	3	0	2		2	0	0	0	4	0	0			1	12/13/2563	1				1	1			1		1							0
518	2563-12-16	2020-12-16	2558-03-06	2015-03-06		1	0	22	114	12	nephrotic syndrome	1		1	3	0	2		5	1	0	0	6	6	0			0																			0
513	2563-12-16	2020-12-16	2552-07-24	2009-07-24		0	0	39	116	12	nephrotic syndrome	1		0	0	0	0	36	3	0	0	0	5	1	0			0																			0
573	2563-12-16	2020-12-16	2563-06-22	2020-06-22		0	0	6.1	61	0		0		1	3	0	4		5	1	0	0	6	0	0			1	11/19/2563					1				1									0
515	2563-12-16	2020-12-16	2550-06-11	2007-06-11		0	0	44.6	144	12	nephrotic syndrome	1		0	0	0	3		3	0	0	0	5	4	0			0																			0
570	2563-12-16	2020-12-16	2562-09-28	2019-09-28		1	0	8.3	71	9	biliary atresia	0		1	3	0	3		4	1	0	0	5	0	0			1	12/11/2563	1																	0
514	2563-12-16	2020-12-16	2561-09-03	2018-09-03		0	0	11.7	84	4	complex heart disease	0		1	3	0	0	2	4	1	0	0	6	0	0			1	12/14/2563	1		1		1						1							0
507	2563-12-17	2020-12-17	2555-02-06	2012-02-06		0	0	18.8	109	5	SLE	1	1		0	0	0	46	4	0	0	0	6	6	0			0																			0
576	2563-12-17	2020-12-17	2552-02-20	2009-02-20		1	0	52.9	150	5	JIA	1		1	3	0	0	9	4	1	0	0	6	0	0			0																			0
565	2563-12-17	2020-12-17	2546-07-12	2003-07-12		1	0	46	173	3	osteosarcoma	1		1	3	0	2		10	1	0	0	0	0	0			0																			0
563	2563-12-17	2020-12-17	2561-12-10	2018-12-10		1	0	12.5	85	13	piere robin sequence	0		0	0	0	2		4	1	0	0	0	6	0			0																			0
567	2563-12-17	2020-12-17	2561-04-10	2018-04-10		0	0	13.5	83	0		0		1	3	0	0	30	3	0	0	0	1	0	0			1	12/15/2563	1	1			1				1									0
568	2563-12-17	2020-12-17	2562-07-05	2019-07-05		0	0	8.5	78	3	neuroblastoma	1		0	0	0	0	9	7	1	0	0	2	0	0			0																			0
422	2563-12-21	2020-12-21	2546-06-07	2003-06-07		0	0	61.2	144.6	14	VACTREL association,obesity,DM type2	0	1		0	0	0	37	5	0	0	0	7	0	0			0																			0
480	2563-12-21	2020-12-21	2554-07-14	2011-07-14		0	0	32.9	137.4	14	DM	0	1		0	0	2		3	0	0	0	2	0	0			0																			0
426	2563-12-22	2020-12-22	2556-07-25	2013-07-25		1	0	22.9	123.4	9	autoimmune hepatitis	1	1		0	0	0	27	4	1	0	0	5	0	0			0																			0
432	2563-12-22	2020-12-22	2559-06-16	2016-06-16		1	0	15.9	100.4	9	crohn disease	1	1		0	0	4		4	0	0	0	6	0	0			0																			0
431	2563-12-22	2020-12-22	2553-10-21	2010-10-21		0	0	23.6	130.8	9	ulcerative colitis	1	1		0	0	2		6	1	0	0	5	0	0			0																			0
423	2563-12-22	2020-12-22	2549-05-19	2006-05-19		1	0	57.6	172.8	9	cirrhosis	0	1		0	0	2		3	0	0	0	6	5	0			0																			0
428	2563-12-22	2020-12-22	2562-05-18	2019-05-18		1	0	6.7	64	9	pharyngeal incoordination	0		0	0	0	2		4	0	0	0	5	1	0			0																			0
442	2563-12-23	2020-12-23	2549-09-29	2006-09-29		0	0	35	139	5	SLE	1		0	0	0	4		4	0	0	0	2	5	0			0																			0
439	2563-12-23	2020-12-23	2552-10-30	2009-10-30		0	0	38.6	140	12	crescentic GN	0		0	0	0	0	28	5	1	0	0	3	0	0			0																			0
443	2563-12-23	2020-12-23	2562-05-18	2019-05-18		1	0	6.7	64	9	pharyngeal incoordination	0		0	0	0	2		4	0	0	0	0	1	0			0																			0
441	2563-12-23	2020-12-23	2563-04-10	2020-04-10		0	0	7.1	65	9	pharyngeal incoordination	0		0	0	0	2		3	0	0	0	0	0	0			0																			0
579	2563-12-28	2020-12-28	2561-12-28	2018-12-28		1	0	11.5	85	12	Hydronephrosis	0		1	2	0	0	6	5	1	0	0	6	0	0			1	12/26/2563	1		1		1						1							0
584	2563-12-29	2020-12-29	2558-03-06	2015-03-06		1	0	19.9	115	12	steroid dependent NS	1		1	3	0	2		5	1	0	0	1	0	0			1	12/28/2563										1								0
581	2563-12-29	2020-12-29	2553-08-05	2010-08-05		0	0	43.4	123	5	JDM	1		0	0	0	6		7	1	0	0	1	5	0			0																			0
619	2563-12-29	2020-12-29	2558-10-01	2015-10-01		1	0	13.7	99	4	DORV,VSD,PS s/p total correction	0		1	2	0	4		10	1	0	0	5	0	0			1	12/29/2563	1	1			1													0
605	2563-12-29	2020-12-29	2549-01-30	2006-01-30		0	0	47	149	12	SLE	0		0	0	0	2		4	0	0	0	6	7	0			0																			0
620	2563-12-30	2020-12-30	2549-01-30	2006-01-30		0	0	47	149	12	SLE,LN class 3	0		0	0	0	2		4	0	0	0	6	1	0			0																			0
592	2563-12-31	2020-12-31	2551-08-16	2008-08-16		0	0	55	158	9	Biliary atresia s/p kasai,liver cirrhosis	0		1	3	0	3		5	1	0	0	2	7	0			1	12/21/2563	1											1						0
626	2564-01-04	2021-01-04	2560-11-23	2017-11-23		1	0	14.2	95	10	propionic acidemia	0		1	3	0	0	49	5	1	0	0	6	0	0			1	1/4/2564	1															1	ชัก	0
635	2564-01-05	2021-01-05	2548-05-02	2005-05-02		0	0	36.1	139	12	SLE,LN class 4	1	1		0	0	2		5	0	0	0	0	0	0			0																			0
627	2564-01-05	2021-01-05	2551-12-13	2008-12-13		0	0	47.3	149	12	SLE,LN class 3	1		0	0	0	2		7	1	0	0	0	0	0			0																			0
625	2564-01-05	2021-01-05	2558-03-14	2015-03-14		0	0	18.6	116	9	Cyclic vomiting syndrome	0		1	3	0	0	26	5	1	0	0	0	0	0			1	1/4/2564										1								0
634	2564-01-06	2021-01-06	2549-05-19	2006-05-19		1	0	59	173	9	cirrhosis	0		0	0	0	2		3	0	0	0	1	5	0			0																			0
631	2564-01-06	2021-01-06	2548-09-02	2005-09-02		1	0	83.3	161	12	SLE,LN class 4	1		0	0	0	2		5	1	0	0	2	0	0			0																			0
633	2564-01-06	2021-01-06	2553-10-08	2010-10-08		1	0	49.2	136	0		0		1	3	0	2		7	1	0	0	6	0	0			1	1/4/2564	1															1	LNโต,เจ็บ	0
649	2564-01-07	2021-01-07	2547-12-14	2004-12-14		0	0	55.1	154	5	SLE,Cystic fibrosis	1		1	1	0	4		9	1	0	0	6	0	0			1	1/7/2564		1																0
648	2564-01-07	2021-01-07	2563-08-11	2020-08-11		1	0	6.8	63	0		0		1	2	0	0	17	15	1	0	0	0	0	0			1	12/30/2563		1			1													0
640	2564-01-07	2021-01-07	2548-12-27	2005-12-27		0	0	63.8	162	2	Beta thal	0		1	3	0	3		3	0	0	0	1	5	0			1	12/7/2563												1						0
643	2564-01-07	2021-01-07	2560-03-24	2017-03-24		1	0	15.5	96	10	Citrullinemia type 1	0		1	3	0	0	5	4	1	0	0	0	0	0			1	1/6/2564										1						1	ซึมลง,ไม่เดิน,พูดน้อยลง	0
651	2564-01-08	2021-01-08	2562-02-24	2019-02-24		0	0	13.5	87	3	Hepatoblastoma	1		1	3	0	2		6	1	0	0	4	7	0			0																			0
650	2564-01-08	2021-01-08	2551-10-12	2008-10-12		1	0	31.9	143	12	MPGN	0		0	0	0	3		3	0	0	0	0	0	0			0																			0
733	2564-01-08	2021-01-08	2562-12-01	2019-12-01		1	0	8.7	80	0		0		1	3	0	5		5	1	0	0	0	0	0			1	12/31/2564	1									1	1							0
654	2564-01-08	2021-01-08	2558-08-03	2015-08-03		0	0	13.5	107	13	subglottic venolymphatic malformation	0		1	2	0	1		4	0	0	0	0	0	0			1	1/4/2564	1	1																0
664	2564-01-12	2021-01-12	2551-10-29	2008-10-29		1	0	41.2	152.4	9	Chronic HBV infection	0	1		0	0	2		4	0	0	0	1	0	0			0																			0
663	2564-01-12	2021-01-12	2556-06-16	2013-06-16		0	0	31.15	115.3	12	SLE,LN class 3,obesity,ASD	1		0	0	0	4		5	1	0	0	1	0	0			1	1/12/2564		1																0
660	2564-01-12	2021-01-12	2552-10-25	2009-10-25		0	0	62.1	147	5	NPSLE	1		0	0	0	5		6	1	0	0	3	7	0			0																			0
657	2564-01-12	2021-01-12	2559-10-20	2016-10-20		1	0	19.2	104	3	glioma	1		0	0	0	6		4	0	0	0	0	0	0			0																			0
665	2564-01-12	2021-01-12	2553-01-01	2010-01-01		1	0	50.3	139	12	SRNS	0	2		3	0	3		5	1	0	0	0	0	0			0																			0
697	2564-01-12	2021-01-12	2561-05-11	2018-05-11		1	0	15	98	0		0		1	3	0	5		7	1	0	0	0	1	0			0																			0
659	2564-01-12	2021-01-12	2548-05-02	2005-05-02		0	0	30	139	12	SLE,LN class 4	1		0	0	0	2		5	1	0	0	0	0	0			0																			0
669	2564-01-13	2021-01-13	2560-06-19	2017-06-19		0	0	17.2	99	9	Biliary atresia s/p failed kasai,decompensated cirrhosis	0		0	0	0	2		3	0	0	0	0	7	0			0																			0
675	2564-01-13	2021-01-13	2555-12-27	2012-12-27		0	0	23.8	123	3	Anaplastic ependymomas	1		0	0	0	2		4	1	0	0	0	0	0			0																			0
670	2564-01-13	2021-01-13	2547-01-12	2004-01-12		1	0	49.1	150	1	Langerhans cell histiocytosis	1		0	0	0	2		6	1	0	0	6	0	0			0																			0
672	2564-01-13	2021-01-13	2563-09-14	2020-09-14		1	0	5.3	58	9	neonatal cholestasis	0		0	0	0	4		5	1	0	0	0	0	0			0																			0
671	2564-01-13	2021-01-13	2552-01-09	2009-01-09		0	0	49.7	158	3	CA nasopharynx	1		0	0	0	2		7	1	0	0	0	0	0			0																			0
685	2564-01-14	2021-01-14	2546-04-04	2003-04-04		0	0	79.2	150	12	SLE,LN class 3,obesity,ASD	1		0	0	0	0	11	7	1	0	0	0	0	0			0																			0
681	2564-01-15	2021-01-15	2562-12-24	2019-12-24		1	0	11.7	79	4	ASD, G6PD deficiency, epilepsy	0		1	3	0	2		4	0	0	0	0	0	0			1	1/15/2564	1										1							0
696	2564-01-18	2021-01-18	2560-04-11	2017-04-11		1	0	21	101	5	CRMO	0		0	0	0	4		3	1	0	0	0	0	0			1	1/18/2564	1		1															0
695	2564-01-19	2021-01-19	2560-10-16	2017-10-16		1	0	8.3	83	10	chromosome defect	0		1	3	0	0	6	5	1	0	0	0	0	0			1	1/5/2563		1																0
691	2564-01-19	2021-01-19	2559-05-04	2016-05-04		0	0	18	106	7	ruptured AVM,epilepsy,spastic CP	0		1	2	0	0	18	3	0	0	0	0	7	0			1	1/4/2564		1							1	1								0
703	2564-01-19	2021-01-19	2552-10-30	2009-10-30		0	0	39	140	12	crescentic GN	0		0	0	0	3		4	1	0	0	0	0	0			0																			0
699	2564-01-19	2021-01-19	2548-12-08	2005-12-08		0	0	55	157	5	JDM	1		0	0	0	3		3	1	0	0	0	5	0			0																			0
694	2564-01-19	2021-01-19	2560-10-12	2017-10-12		1	0	21.6	106	3	ganglioneuroblastoma	1		0	0	0	0	11	4	1	0	0	0	0	0			0																			0
702	2564-01-20	2021-01-20	2559-03-02	2016-03-02		1	0	11.4	99	5	polyarticular JIA,refractory IDA,chronic diarrhea	1		0	0	0	3		6	1	0	0	6	5	0			0																			0
704	2564-01-20	2021-01-20	2546-07-11	2003-07-11		1	0	39.6	154	12	SLE,LN class 5	1		0	0	0	2		5	1	0	0	6	7	0			0																			0
712	2564-01-21	2021-01-21	2548-11-28	2005-11-28		0	0	51.9	158	1	Lymphoma	1		0	0	0	2		6	1	0	0	6	1	0			0																			0
710	2564-01-21	2021-01-21	2545-05-09	2002-05-09		0	0	63	160	5	Systemic sclerosis	1		0	0	0	2		6	1	0	0	0	5	0			0																			0
707	2564-01-21	2021-01-21	2546-04-13	2003-04-13		1	0	12.9	105	10	Laryngomalasia,subglottic stenosis,GERD,Pallister-Killian syndrome	0		1	3	0	0	36	4	0	0	0	0	0	0			1	1/20/2564																1	abdominal distension	0
713	2564-01-21	2021-01-21	2558-01-17	2015-01-17		0	0	16.7	110	13	Esophageal leiomyoma	0		0	0	0	4		4	0	0	0	6	7	0			0																			0
722	2564-01-25	2021-01-25	2563-02-06	2020-02-06		0	0	9.5	72	9	Biliary atresia,liver cirrhosis	0		0	0	0	2		3	1	0	0	0	0	0			0																			0
724	2564-01-25	2021-01-25	2558-03-14	2015-03-14		0	0	18.6	116	9	Cyclic vomiting syndrome	0		1	3	0	0	26	5	1	0	0	0	0	0			1	1/22/2564										1		1						0
730	2564-01-26	2021-01-26	2562-02-20	2019-02-20		0	0	12	83	7	Hydrocephalus s/p VP shunt	0		0	0	0	0	26	3	0	0	0	0	7	0			1	1/26/2564	1	1														1	ครืดคราด	0
729	2564-01-26	2021-01-26	2556-07-25	2013-07-25		1	0	43.8	125	9	AIH,PSC,G6PD	1		0	0	0	0	27	4	1	0	0	0	0	0			0																			0
728	2564-01-26	2021-01-26	2553-08-05	2010-08-05		0	0	44	124	5	refractory JDM,IFG,dyslipidemia	1		0	0	0	3		7	1	0	0	0	5	0			0																			0
758	2564-01-26	2021-01-26	2554-11-24	2011-11-24		1	0	35	136	9	Chronic diarrhea,pulmonary nodule,R/O TB	0		1	3	0	4		4	1	0	0	0	0	0			1	12/26/2564											1							0
731	2564-01-26	2021-01-26	2562-09-28	2019-09-28		1	0	8.6	74	9	Biliary atresia s/p kasai operation	0		0	0	0	2		4	1	0	0	0	7	0			0																			0
747	2564-01-26	2021-01-26	2558-01-28	2015-01-28		1	0	23.3	108	5	JDM,interstitial lung disease,moderate hemophilia A	1		0	0	0	2		5	1	0	0	0	0	0			0																			0
742	2564-01-26	2021-01-26	2550-06-11	2007-06-11		0	0	45.1	144	12	nephrotic syndrome	0		0	0	0	3		4	1	0	0	0	4	0			0																			0
741	2564-01-27	2021-01-27	2559-05-04	2016-05-04		0	0	18	61	7	epilepsy,rupture AVM,Hydrocephalus	0		0	0	0	0	18	3	0	0	0	0	7	0			0																			0
756	2564-01-28	2021-01-28	2552-02-20	2009-02-20		1	0	50	151	5	SJIA	1		1	3	0	0	33	3	0	0	0	0	0	0			1	1/28/2564	1																	0
750	2564-01-28	2021-01-28	2555-02-06	2012-02-06		0	0	18.9	110	12	SLE,relapsing neuromyelitis optica	1		0	0	0	0	46	5	1	0	0	6	6	0			0																			0
754	2564-01-29	2021-01-29	2548-05-02	2005-05-02		0	0	31.4	135	12	SLE,LN,vit D deficiency	1		0	0	0	2		5	0	0	0	0	0	0			0																			0
771	2564-02-01	2021-02-01	2548-12-27	2005-12-27		0	0	64.2	161	2	Thallasemia trait,occasional hemolysis	0		0	0	0	3		3	1	0	0	0	7	0			0																			0
760	2564-02-01	2021-02-01	2562-02-18	2019-02-18		0	0	11	87	1	AML	1		1	3	0	0	11	6	1	0	0	0	0	0			1	2/29/2564	1																	0
772	2564-02-02	2021-02-02	2561-05-03	2018-05-03		1	0	13.1	90	3	neuroblastoma	1		0	0	0	3		3	0	0	0	0	2	0			0																			0
762	2564-02-02	2021-02-02	2553-01-01	2010-01-01		1	0	51	140	12	steroid dependent NS	0		0	0	0	3		4	1	0	0	0	0	0			1	6/1/2564																1	edema	0
776	2564-02-03	2021-02-03	2545-08-12	2002-08-12		0	0	42.7	138.9	12	SLE,LN	1		0	0	0	2		3	1	0	0	0	4	0			1	12/2/2564			1															0
774	2564-02-03	2021-02-03	2560-08-11	2017-08-11		0	0	12.1	98	6	CPAM type1	0		0	0	0	2		6	1	0	0	0	0	0			0																			0
784	2564-02-03	2021-02-03	2548-09-02	2005-09-02		1	0	84	163	12	SLE,LN class 4	1		0	0	0	6		4	1	0	0	0	0	0			0																			0
787	2564-02-05	2021-02-05	2550-02-13	2007-02-13		1	0	29.5	145	7	Epilepsy	0		1	2	0	2		3	0	0	0	0	0	0			1	2/3/2564	1	1							1									0
786	2564-02-05	2021-02-05	2558-11-10	2015-11-10		1	0	14.8	104.6	9	Chronic PV thrombosis	0		0	0	0	3		4	1	0	0	0	1	0			0																			0
791	2564-02-08	2021-02-08	2559-01-13	2016-01-13		0	0	17.8	106	13	ruptured AVM	0		0	0	0	0	47	4	0	0	0	0	0	0			0																			0
797	2564-02-09	2021-02-09	2557-10-04	2014-10-04		1	0	16.7	103	3	Medulloblastoma	1		0	0	0	0	21	4	1	0	0	1	0	0			0																			0
796	2564-02-09	2021-02-09	2561-05-03	2018-05-03		1	0	13.1	90	3	neuroblastoma	1		0	0	0	3		5	0	0	0	0	1	0			0																			0
854	2564-02-09	2021-02-09	2562-09-28	2019-09-28		1	0	7.5	74	9	Biliary atresia s/p failed kasai	0		1	3	0	3		4	1	0	0	0	0	0			1	2/6/2564	1									1	1							0
799	2564-02-09	2021-02-09	2562-04-09	2019-04-09		0	0	8.3	74	4	Coronary Arteriovenous fistula	0		0	0	0	0	42	7	1	0	0	0	0	0			0																			0
804	2564-02-09	2021-02-09	2552-10-25	2009-10-25		0	0	63	146	5	NPSLE	1		0	0	0	5		5	1	0	0	3	5	0			0																			0
811	2564-02-10	2021-02-10	2556-06-16	2013-06-16		0	0	31	115	12	SLE	1		0	0	0	4		6	1	0	0	0	0	0			0																			0
810	2564-02-10	2021-02-10	2551-10-12	2008-10-12		1	0	33.2	143	12	glomerulonephritis	0		0	0	0	3		3	0	0	0	0	0	0			0																			0
816	2564-02-10	2021-02-10	2550-11-02	2007-11-02		0	0	35.5	135	3	Diffuse pontine glioma s/p craniotomy,tumor removal	1		0	0	0	4		5	1	0	0	0	0	0			0																			0
809	2564-02-10	2021-02-10	2559-10-29	2016-10-29		0	0	14.2	97	1	LCH	1		1	3	0	0	44	4	0	0	0	0	0	0			1	2/7/2564	1																	0
822	2564-02-11	2021-02-11	2562-12-20	2019-12-20		1	0	10.3	74	3	neuroblastoma	1		0	0	0	2		5	1	0	0	0	0	0			0																			0
827	2564-02-11	2021-02-11	2554-10-01	2011-10-01		1	0	61	137	3	Craniopharyngioma	1		0	0	0	2		5	1	0	0	1	0	0			1	2/10/2564																1	ptosis	0
837	2564-02-15	2021-02-15	2561-10-26	2018-10-26		0	0	12.7	89	0		0		1	3	0	2		4	0	0	0	0	0	0			1	12/10/2564																1	ataxia	0
836	2564-02-15	2021-02-15	2560-01-19	2017-01-19		1	0	14	100	3	wilm's tumor	1		0	0	0	0	17	5	1	0	0	0	0	0			0																			0
879	2564-02-17	2021-02-17	2563-09-24	2020-09-24		0	0	5.8	63	0		0		0	0	0	4		8	1	0	0	0	0	0			1	2/17/2564			1						1									0
832	2564-02-17	2021-02-17	2552-05-10	2009-05-10		0	0	32	153	0		0		1	3	0	4		5	0	0	0	1	0	0			1	2/3/2564	1																	0
839	2564-02-18	2021-02-18	2563-06-08	2020-06-08		0	0	38.4	63	9	Biliary atresia s/p failed kasai	0		0	0	0	1		3	0	0	0	0	6	0			0																			0
834	2564-02-18	2021-02-18	2556-05-20	2013-05-20		0	0	40	121	1	B cell ALL	1		0	0	0	6		4	1	0	0	1	0	0			1	2/16/2564																1	ตาแดง	0
841	2564-02-18	2021-02-18	2545-05-09	2002-05-09		0	0	63.5	159	5	Systemic sclerosis	1		0	0	0	2		5	1	0	0	2	5	0			0																			0
835	2564-02-18	2021-02-18	2562-08-02	2019-08-02		1	0	11	85	9	pharyngeal incoordination	0		0	0	0	2		3	0	0	0	0	0	0			0																			0
850	2564-02-19	2021-02-19	2551-08-16	2008-08-16		0	0	38.7	168	9	Biliary atresia s/p kasai,liver abcess	0		0	0	0	3		5	1	0	0	0	1	0			0																			0
851	2564-02-19	2021-02-19	2562-02-24	2019-02-24		0	0	12.1	86	3	Hepatoblastoma	1		1	3	0	2		6	1	0	0	0	0	0			1	2/18/2564	1				1													0
860	2564-02-22	2021-02-22	2553-08-05	2010-08-05		0	0	45.2	125	5	JDM	1		0	0	0	6		8	1	0	0	1	4	0			0																			0
864	2564-02-22	2021-02-22	2551-10-12	2008-10-12		1	0	31.9	143	12	Mesangial proliferative nephritis	0		0	0	0	3		3	0	0	0	0	1	0			0																			0
865	2564-02-22	2021-02-22	2563-07-03	2020-07-03		0	0	6.8	66	0		0		1	2	0	5		3	1	0	0	0	5	0			1	2/20/2564		1							1									0
861	2564-02-22	2021-02-22	2558-01-28	2015-01-28		1	0	25.2	108	5	JDM	1		0	0	0	2		5	1	0	0	0	0	0			0																			0
869	2564-02-23	2021-02-23	2549-05-19	2006-05-19		1	0	61	173	9	Liver cirrhosis	0		0	0	0	2		3	0	0	0	1	5	0			0																			0
870	2564-02-23	2021-02-23	2560-01-19	2017-01-19		1	0	13.4	100	3	Clear cell sarcoma Rt.kidney	1		0	0	0	0	17	5	1	0	0	0	0	0			0																			0
883	2564-02-23	2021-02-23	2559-11-13	2016-11-13		1	0	22.8	97	13	craniosynostosis,BPD,HT,pharyngeal incoordination	0		0	0	0	0	19	7	1	0	0	1	0	0			1	2/21/2564										1						1	ซึมลง นอนหลับมากขึ้น	0
868	2564-02-23	2021-02-23	2561-10-02	2018-10-02		1	0	12.6	88	9	Portal vein thrombosisi	0		0	0	0	0	17	4	0	0	0	0	6	0			0																			0
872	2564-02-24	2021-02-24	2548-05-02	2005-05-02		0	0	38.8	142	12	SLE,LN class 4	1		0	0	0	2		4	0	0	0	0	0	0			0																			0
1650	2564-02-25	2021-02-25	2549-09-29	2006-09-29		0	0	39.7	139	5	SLE	1		0	0	0	4		4	0	0	0	0	5	0			0																			0
876	2564-03-01	2021-03-01	2562-10-03	2019-10-03		0	0	9.5	74	3	Pleomorphic rhabdomyosarcoma	1		0	0	0	2		6	1	0	0	0	0	0			0																			0
900	2564-03-02	2021-03-02	2559-06-16	2016-06-16		1	0	14.9	102	9	Crohn's syndrome	1		0	0	0	4		4	0	0	0	2	0	0			0																			0
905	2564-03-03	2021-03-03	2558-08-03	2015-08-03		0	0	15.5	108	3	subglottic venolymphatic malformation	1		0	0	0	2		4	0	0	0	1	0	0			0																			0
885	2564-03-03	2021-03-03	2559-03-24	2016-03-24		0	0	15	99	10	Turner's syndrome,bicuspid aortic valve	0		0	0	0	3		3	1	0	0	0	7	0			0																			0
906	2564-03-03	2021-03-03	2553-10-14	2010-10-14		1	0	39.3	140	4	TOF	0		0	0	0	0	41	3	0	0	0	0	6	0			0																			0
888	2564-03-03	2021-03-03	2557-12-31	2014-12-31		0	0	17	105	12	Henoch schonlein purpura	1		0	0	0	2		7	1	0	0	0	5	0			0																			0
887	2564-03-03	2021-03-03	2562-07-14	2019-07-14		1	0	11.8	81	13	VACTERL	0		0	0	0	2		6	1	0	0	6	6	0			0																			0
903	2564-03-03	2021-03-03	2563-04-23	2020-04-23		0	0	6.2	62	4	Digeorge syndrome,PTH,VSD,interupted aortic arch	0		0	0	0	0	44	7	1	0	0	5	1	0			0																			0
908	2564-03-03	2021-03-03	2561-12-10	2018-12-10		1	0	13.1	90	13	Pierre robin syndrome	0		0	0	0	2		4	1	0	0	7	0	0			0																			0
904	2564-03-03	2021-03-03	2554-11-24	2011-11-24		1	0	37.6	138	9	Chronic diarrhea	0		1	3	0	4		4	0	0	0	5	0	0			1	3/3/2564											1							0
920	2564-03-04	2021-03-04	2561-09-07	2018-09-07		0	0	12	87	0		0		1	3	0	2		7	1	0	0	2	0	0			1	2/4/2564	1	1			1					1	1					1	rash	0
1059	2564-03-04	2021-03-04	2561-01-10	2018-01-10		1	0	12.7	93	1	B cell ALL	1		1	3	0	0	43	3	0	0	0	0	0	0			1	2/17/2564											1							0
911	2564-03-04	2021-03-04	2559-01-05	2016-01-05		1	0	54	120	6	OSA,morbid obesity,DCM	0		0	0	0	4		10	1	0	0	0	0	0			0																			0
913	2564-03-04	2021-03-04	2549-12-18	2006-12-18		1	0	46.4	0	10	Duchenne muscular dystrophy	0		0	0	0	2		2	0	0	0	0	0	0			0																			0
915	2564-03-09	2021-03-09	2562-06-14	2019-06-14		1	0	11.6	82	3	Rupture hepatoblastoma	1		0	0	0	0	6	4	1	0	0	0	0	0			0																			0
922	2564-03-09	2021-03-09	2554-10-01	2011-10-01		1	0	37	137	3	Craniopharyngioma	1		1	3	0	2		5	1	0	0	0	0	0			1	3/3/2564	1																	0
931	2564-03-11	2021-03-11	2562-10-03	2019-10-03		0	0	9.4	76	3	Pleomorphic rhabdomyosarcoma	1		0	0	0	2		6	1	0	0	0	0	0			0																			0
932	2564-03-11	2021-03-11	2560-03-01	2017-03-01		1	0	18.3	104	3	PNET	1		0	0	0	2		4	1	0	0	0	0	0			0																			0
938	2564-03-11	2021-03-11	2559-12-15	2016-12-15		0	0	18.8	102	3	Diffuse midline high grade glioma	1		0	0	0	4		4	0	0	0	0	0	0			0																			0
959	2564-03-15	2021-03-15	2557-10-04	2014-10-04		1	0	15.8	104	3	Medulloblastoma	1		1	3	0	0	21	6	1	0	0	1	0	0			0																			0
944	2564-03-15	2021-03-15	2552-05-10	2009-05-10		0	0	32.4	154	5	SLE	1		1	3	0	4		5	0	0	0	1	0	0			1	15/38/2564																1	ปวดข้อศอก	0
949	2564-03-16	2021-03-16	2558-01-08	2015-01-08		0	0	17.7	105	3	Diffuse low greade glioneuronal tumor,Dandy walker malformation	0		0	0	0	0	36	3	1	0	0	1	6	0			1	3/16/2564																1	เดินเซ ปวดหัว	0
955	2564-03-16	2021-03-16	2552-10-25	2009-10-25		0	0	68.6	149	5	SLE	1		0	0	0	5		5	1	0	0	6	5	0			0																			0
951	2564-03-16	2021-03-16	2547-12-14	2004-12-14		0	0	56.5	153	5	SLE,Cystic fibrosis	1		1	2	0	4		10	1	0	0	6	6	0			1	3/3/2564		1																0
1121	2564-03-17	2021-03-17	2562-09-28	2019-09-28		1	0	8.3	71	9	BA s/p kasai	0		0	0	0	3		4	1	0	0	0	7	0			1	3/17/2564	1		1															0
980	2564-03-17	2021-03-17	2559-12-18	2016-12-18		1	0	17.6	102	6	Severe BPD,bronchomalasia	0		0	0	0	0	39	8	1	0	0	6	0	0			0																			0
969	2564-03-17	2021-03-17	2553-10-21	2010-10-21		0	0	23.7	132	9	Ulcerative colitis,primary sclerosing cholangitis	1		1	3	0	2		5	1	0	0	1	0	0			0																			0
964	2564-03-17	2021-03-17	2555-01-02	2012-01-02		1	0	23.8	125	9	Biliary atresia,cirrhosis,hepatopulmonary syndrome	0		0	0	0	2		5	1	0	0	1	0	0			0																	1	fatique	0
960	2564-03-17	2021-03-17	2545-05-09	2002-05-09		0	0	64.9	160	5	GERD,diffuse culaneous systemic sclerosis	1		0	0	0	2		6	1	0	0	7	0	0			0																			0
1522	2564-03-18	2021-03-18	2548-01-04	2005-01-04		0	0	58.9	137	5	SLE	1	1		0	0	2		4	1	0	0	0	0	0			0																			0
957	2564-03-18	2021-03-18	2548-11-28	2005-11-28		0	0	47.5	158	1	subcutaneous parniculitis,llike T-cell lymphoma	1		1	3	0	2		6	1	0	0	0	0	0			1	3/16/2564	1																	0
977	2564-03-19	2021-03-19	2559-07-31	2016-07-31		0	0	24.6	1068	3	Anaplastic large T cell lymphoma stage 4,bone metastasis	1		1	3	0	4		4	0	0	0	2	0	0			1	3/17/2564	1																	0
973	2564-03-22	2021-03-22	2561-12-28	2018-12-28		1	0	11.2	92	12	Hydronephrosis	0		1	2	0	0	6	3	0	0	0	6	0	0			1	3/22/2564	1	1			1													0
976	2564-03-22	2021-03-22	2560-03-01	2017-03-01		1	0	18	108	3	PNET at Rt. Frontoparietooccipital	1		1	3	0	2		5	1	0	0	0	0	0			1	2/21/2564	1																	0
984	2564-03-23	2021-03-23	2558-11-10	2015-11-10		1	0	15.2	106	9	Chronic PV thrombosis,PHT	0		0	0	0	3		4	1	0	0	6	7	0			0																			0
990	2564-03-23	2021-03-23	2549-01-30	2006-01-30		0	0	49.8	151	12	SLE,LN class 3,cardiac involvement	1		0	0	0	2		4	0	0	0	6	1	0			0																			0
996	2564-03-26	2021-03-26	2550-08-17	2007-08-17		1	0	50.6	166	4	SVT	0		0	0	0	0	29	6	1	0	0	6	0	0			0																			0
1008	2564-03-26	2021-03-26	2562-02-03	2019-02-03		1	0	12.1	88	0		0		1	3	0	5		7	1	0	0	3	0	0			1	3/11/2564	1									1						1	cervical LNโต	0
1014	2564-03-30	2021-03-30	2560-06-19	2017-06-19		0	0	17.2	99	9	Biliary atresia s/p kasai	0		1	3	0	2		3	0	0	0	3	6	0			1	3/30/2564	1									1								0
1003	2564-03-30	2021-03-30	2562-10-08	2019-10-08		0	0	9.1	85	4	Coronary cameral fistula	0		0	0	0	2		3	0	0	0	0	0	0			0																			0
1013	2564-03-30	2021-03-30	2551-08-16	2008-08-16		0	0	59.6	160	9	Biliary atresia s/p kasai,liver cirrhosis	0		0	0	0	3		5	1	0	0	1	1	0			0																			0
1025	2564-03-31	2021-03-31	2557-08-21	2014-08-21		1	0	25	128	3	Low grade glioma s/p tumor removal	0		1	3	0	4		3	1	0	0	0	0	0			1	3/31/2564	1									1								0
1027	2564-03-31	2021-03-31	2557-12-23	2014-12-23		1	0	16.3	112	0		0		1	3	0	0	35	7	1	0	0	0	0	0			1	3/15/2564	1															1	ปวดเข่า สะโพก	0
1016	2564-03-31	2021-03-31	2559-11-13	2016-11-13		1	0	22.3	97	13	craniosynostosis	0		0	0	0	0	22	8	1	0	0	0	7	0			0																			0
1030	2564-04-01	2021-04-01	2562-12-20	2019-12-20		1	0	10.6	75	3	Neuroblastoma	1		0	0	0	2		5	1	0	0	0	0	0			0																			0
1031	2564-04-02	2021-04-02	2548-01-04	2005-01-04		0	0	38.7	137	5	SLE	1		0	0	0	2		4	1	0	0	0	6	0			1	3/2/2564																1	progression of skin nodule	0
1044	2564-04-05	2021-04-05	2563-03-31	2020-03-31		0	0	10.2	75	0	Maternal HIV	0	1		0	0	0	36	3	0	0	0	0	0	0			0																			0
1045	2564-04-05	2021-04-05	2561-06-19	2018-06-19		0	0	12.5	94	3	Brain tumor	0		0	0	0	2		7	1	0	0	0	0	0			0																			0
1035	2564-04-05	2021-04-05	2563-04-10	2020-04-10		0	0	7.8	61	9	GERD,pharyngeal incoordination s/p PEG	0		1	2	0	0	6	3	0	0	0	0	0	0			1	4/2/2564	1																	0
1053	2564-04-06	2021-04-06	2562-06-25	2019-06-25		0	0	10.7	83	9	Esophageal achalasia	0		0	0	0	4		3	0	0	0	3	0	0			0																			0
1046	2564-04-07	2021-04-07	2562-04-12	2019-04-12		1	0	10.5	85	12	VUR	0		0	0	0	2		3	0	0	0	0	0	0			0																			0
1096	2564-04-07	2021-04-07	2548-05-02	2005-05-02		0	0	44	141	12	SLE,LN	1		0	0	0	2		4	1	0	0	0	0	0			0																			0
1057	2564-04-07	2021-04-07	2560-09-19	2017-09-19		1	0	15.7	99	0	Septic arthritis Rt.knee,Burkholderia pseudomallei	0		0	0	0	6		4	0	0	0	1	0	0			0																			0
1049	2564-04-07	2021-04-07	2562-07-14	2019-07-14		1	0	11.8	85	10	VACTERL	0		0	0	0	2		6	1	0	0	6	6	0			0																			0
1092	2564-04-08	2021-04-08	2563-02-13	2020-02-13		1	0	7.4	66	9	BA s/p kasai	0		0	0	0	5		6	1	0	0	0	0	0			0																			0
1094	2564-04-08	2021-04-08	2562-10-03	2019-10-03		0	0	9.6	75	3	Pleomorphic rhabdomyosarcoma	1		0	0	0	2		6	1	0	0	0	6	0			0																			0
1052	2564-04-08	2021-04-08	2550-01-25	2007-01-25		0	0	145	131	10	Prader willi syndrome,morbid obesity,metabolic syndrome	0		1	3	0	0	15	4	1	0	0	0	5	0			1	4/7/2564	1															1	ขาบวมแดง	0
1097	2564-04-08	2021-04-08	2546-07-11	2003-07-11		1	0	37.3	155	12	SLE,LN	1		0	0	0	2		5	1	0	0	6	5	0			0																			0
1093	2564-04-08	2021-04-08	2560-03-01	2017-03-01		1	0	38	107	3	PNET	1		0	0	0	2		7	1	0	0	0	0	0			0																			0
1078	2564-04-14	2021-04-14	2562-02-20	2019-02-20		0	0	14	90	7	Intractable epilepsy	0		1	3	0	0	26	3	0	0	0	0	6	0			1	4/14/2564																1	seizure	0
1058	2564-04-15	2021-04-15	2562-05-04	2019-05-04		1	0	10.4	83	7	Epilepsy	0		1	3	0	0	34	3	0	0	0	0	0	0			1	3/14/2564										1	1					1	seizure	0
1069	2564-04-16	2021-04-16	2561-01-10	2018-01-10		1	0	13	93	1	ALL	1		1	1	0	0	43	8	1	0	0	5	0	0			1	4/16/2564	1		1															0
1056	2564-04-16	2021-04-16	2562-01-09	2019-01-09		1	0	11	80	10	Down syndrome	0		1	3	0	4		7	1	0	0	0	0	0			1	4/12/2564	1																	0
1054	2564-04-16	2021-04-16	2559-12-15	2016-12-15		0	0	18	103	3	Diffuse midline high grade glioma	1		0	0	0	4		5	1	0	0	0	5	0			0																			0
1071	2564-04-17	2021-04-17	2555-01-02	2012-01-02		1	0	23.4	124	9	Biliary atresia	0		0	0	0	2		5	1	0	0	0	0	0			0																			0
1062	2564-04-17	2021-04-17	2549-10-30	2006-10-30		0	0	47	161	3	Burkitt lymphoma	1		0	0	0	2		5	1	0	0	0	0	0			0																			0
1072	2564-04-18	2021-04-18	2554-10-01	2011-10-01		1	0	53	135	3	Craniopharyngioma	1		0	0	0	2		2	1	0	0	0	0	0			0																			0
1086	2564-04-19	2021-04-19	2562-10-03	2019-10-03		0	0	9.5	76	3	Pleomorphic rhabdomyosarcoma	1		0	3	0	2		6	1	0	0	0	0	0			0																			0
1077	2564-04-19	2021-04-19	2562-02-24	2019-02-24		0	0	13.4	89	3	Hepatoblastoma	1		0	3	0	2		6	1	0	0	6	0	0			0																			0
1084	2564-04-21	2021-04-21	2550-11-02	2007-11-02		0	0	27.5	143	3	Diffuse pontine glioma	1		1	3	0	4		5	1	0	0	0	0	0			0																			0
1083	2564-04-22	2021-04-22	2558-03-14	2015-03-14		0	0	18.5	116	9	Cyclic vomiting	0		1	3	0	0	26	5	1	0	0	0	0	0			1	4/21/2564										1								0
1079	2564-04-22	2021-04-22	2550-04-26	2007-04-26		0	0	60	152	7	Focal epilepsy,Intellectual disability	0		1	3	0	2		4	0	0	0	0	0	0			0																			0
1081	2564-04-22	2021-04-22	2562-07-17	2019-07-17		1	0	11.3	80.4	3	hepatoblastoma	1		1	3	0	6		4	0	0	0	0	0	0			0																			0
1106	2564-04-27	2021-04-27	2562-12-01	2019-12-01		1	0	9.5	72	6	IPA	0		0	0	0	5		7	1	0	0	0	0	0			0																			0
1110	2564-04-28	2021-04-28	2552-10-07	2009-10-07		1	0	32	144	1	Hodkin lymphoma	1		1	3	0	0	34	6	1	0	0	0	0	0			1	4/26/2564											1					1	syncope	0
1149	2564-04-29	2021-04-29	2558-10-01	2015-10-01		1	0	14.6	96	4	DORV,VSD,PS s/p total correction,chronic lung disease	0		1	2	0	4		5	1	0	0	0	0	0			1	4/22/2564											1					1	ซีดลง	0
1136	2564-04-30	2021-04-30	2557-02-09	2014-02-09		0	0	25	118	9	BA s/p kasai	0		1	3	0	0	29	3	0	0	0	0	0	0			1	4/4/2564	1				1											1	headache	0
1127	2564-04-30	2021-04-30	2559-01-05	2016-01-05		1	0	48	122	6	OSA,morbid obesity,DCM	0		0	0	0	4		10	1	0	0	3	0	0			0																			0
1115	2564-04-30	2021-04-30	2557-12-23	2014-12-23		1	0	17.4	111	0		0		1	3	0	0	35	7	1	0	0	0	6	0			0																			0
1114	2564-04-30	2021-04-30	2549-10-30	2006-10-30		0	0	47	163	3	Burkitt lymphoma	1		1	3	0	2		5	1	0	0	0	0	0			1	4/29/2564	1																	0
1124	2564-05-05	2021-05-05	2563-08-17	2020-08-17		1	0	7.7	68	9	BA s/p kasai	0		1	3	0	2		4	1	0	0	0	0	0			1	5/1/2564	1																	0
1150	2564-05-05	2021-05-05	2554-11-24	2011-11-24		1	0	36.5	134	9	chronic diarrhea	0		1	3	0	4		5	1	0	0	0	0	0			1	4/28/2564											1							0
1139	2564-05-06	2021-05-06	2561-06-19	2018-06-19		0	0	12	94	3	neuroepithelial tumor	0		0	0	0	2		8	1	0	0	0	0	0			0																			0
1138	2564-05-06	2021-05-06	2559-07-31	2016-07-31		0	0	38.5	108	3	anaplastic large T cell lymphoma	1		0	0	0	4		7	1	0	0	0	0	0			0																			0
1144	2564-05-06	2021-05-06	2561-09-07	2018-09-07		0	0	16.8	84	5	SoJIA	1		1	3	0	2		6	1	0	0	0	5	0			1	5/6/2564																1	rash	0
1142	2564-05-07	2021-05-07	2560-04-11	2017-04-11		1	0	19.8	104	5	CRMO	0		1	3	0	4		3	0	0	0	0	0	0			1	4/20/2564																1	Lt.mandible swelling	0
1158	2564-05-11	2021-05-11	2551-12-20	2008-12-20		0	0	34	149	3	Pinealoblastoma	0		1	3	0	2		2	1	0	0	0	0	0			1	5/11/2564	1									1				1				0
1153	2564-05-11	2021-05-11	2558-03-14	2015-03-14		0	0	18	116	9	cyclic vomiting	0		1	3	0	0	26	5	1	0	0	0	0	0			1	5/11/2564										1								0
1156	2564-05-11	2021-05-11	2563-05-14	2020-05-14		1	0	9.3	71	7	meningocele,hydrocephalus	0		1	3	0	6		5	1	0	0	0	0	0			1	5/5/2564										1								0
1157	2564-05-11	2021-05-11	2562-07-05	2019-07-05		0	0	9.1	77	3	Neuroblastoma	1		0	0	0	0	9	7	1	0	1	0	0	0			0																			0
1169	2564-05-12	2021-05-12	2560-03-01	2017-03-01		1	0	19	106.5	3	PNET	1		0	0	0	2		5	1	0	0	0	0	0			0																			0
1166	2564-05-12	2021-05-12	2552-10-25	2009-10-25		0	0	71.3	147	5	SLE	1		0	0	0	5		5	1	0	0	0	1	0			0																			0
1162	2564-05-12	2021-05-12	2563-11-09	2020-11-09		0	0	6	71	0		0		0	0	0	5		3	0	0	0	0	0	0																						0
1167	2564-05-13	2021-05-13	2558-01-08	2015-01-08		1	0	17.6	112	3	Diffuse low greade glioneuronal tumor,Dandy walker malformation	0		0	0	0	0	36	3	1	0	0	0	6	0			1	5/13/2564																1	headache	0
1181	2564-05-18	2021-05-18	2563-10-14	2020-10-14		1	0	9.2	71	12	Rt.UPJO	0		0	0	0	4		5	1	0	0	0	0	0			0																			0
1191	2564-05-18	2021-05-18	2563-07-03	2020-07-03		0	0	7.4	72	0	RSV pneumonia	0		0	0	0	5		3	0	0	0	0	0	0			0																			0
1180	2564-05-19	2021-05-19	2552-10-30	2009-10-30		0	0	41	141	12	crescentic GN	0		0	0	0	3		7	1	0	0	0	6	0			0																			0
1186	2564-05-20	2021-05-20	2561-09-07	2018-09-07		0	0	17	85	5	SJIA	1		0	0	0	2		7	1	0	0	6	5	0			0																			0
1188	2564-05-20	2021-05-20	2560-01-19	2017-01-19		1	0	13	100	3	Clear cell sarcoma	1		0	0	0	0	17	5	1	0	0	0	0	0			0																			0
1185	2564-05-20	2021-05-20	2550-02-23	2007-02-23		0	0	51	163	13	Rupture AVM s/p embolization	0		0	0	0	2		5	1	0	0	0	0	0			0																			0
1220	2564-05-24	2021-05-24	2560-04-14	2017-04-14	236	1	0	21.6	102	3	mesenchymal hamartoma s/p Rt.hepatectomy	0	1		1	1	0	38	4	1	1	0	0	0	0			1	4/29/2564		1																1	2564-05-24	1
1202	2564-05-27	2021-05-27	2563-09-14	2020-09-14		1	0	7.8	68	9	BA	0		0	0	0	4		3	0	0	0	0	0	0			0																			0
1200	2564-05-27	2021-05-27	2546-04-13	2003-04-13		1	0	37.5	0	10	Pallister killian syndrome	0		1	3	0	0	36	4	1	0	0	0	0	0			1	5/22/2564																1	abdomen distention	0
1228	2564-05-29	2021-05-29	2558-06-25	2015-06-25		0	0	17	112	5	SJIA	1		1	3	0	0	21	5	0	0	0	0	0	0			1	5/28/2564	1									1						1	ปวดข้อ	0
1226	2564-06-01	2021-06-01	2548-05-12	2005-05-12		0	0	38.2	158	7	intractible epilepsy	0		1	3	0	5		5	1	0	0	0	0	0			1	5/23/2564																1	weakness	0
1274	2564-06-01	2021-06-01	2562-05-04	2019-05-04		1	0	9.6	83	7	Preterm,IVH s/p EVD,craniotomy,epilepsy	0		1	3	0	0	32	3	0	0	0	0	0	0			1	5/31/2564																1	seizure	0
1229	2564-06-02	2021-06-02	2563-04-23	2020-04-23		0	0	6.5	62	4	Interupted A0 typeB,VSD	0		0	0	0	0	44	5	1	0	0	0	0	0			0																			0
1233	2564-06-08	2021-06-08	2563-11-17	2020-11-17		1	0	6.7	65	3	round cell tumor	1		0	0	0	2		5	1	0	0	0	0	0			0																			0
1235	2564-06-08	2021-06-08	2559-10-20	2016-10-20		1	0	20	107	3	Glioma	1		0	0	0	6		4	0	0	0	0	0	0			0																			0
1239	2564-06-10	2021-06-10	2562-04-09	2019-04-09		0	0	9.2	83	4	Holt oram syndrome,congenital cyanotic heart	0		0	0	0	0	42	7	1	0	0	0	0	0			0																			0
1242	2564-06-11	2021-06-11	2561-10-26	2018-10-26		0	0	11.4	93	3	medulloblastoma	1		1	3	0	2		5	1	0	0	0	0	0			1	6/11/2564	1																	0
1247	2564-06-15	2021-06-15	2563-08-04	2020-08-04		1	0	6.8	65	10	Noonan syndrome	0		1	3	0	0	5	3	0	0	0	0	0	0			1	6/14/2564	1																	0
1244	2564-06-15	2021-06-15	2564-02-23	2021-02-23		0	0	5.9	62	0		0		1	3	0	2		5	0	0	0	0	0	0			1	6/14/2564	1															1	ซึม,ตัวเหลือง	0
1248	2564-06-15	2021-06-15	2560-04-04	2017-04-04		1	0	16.6	93	4	congenital heart disease	0		1	3	0	0	41	5	1	0	0	0	0	0			0																			0
1254	2564-06-16	2021-06-16	2555-12-27	2012-12-27		0	0	26.4	123	13	anaplastic ependyoma	1		0	0	0	2		7	1	0	0	0	6	0			0																			0
1251	2564-06-16	2021-06-16	2560-05-22	2017-05-22		1	0	16	100	0		0		0	0	0	0	29	6	1	0	0	0	0	0			0																			0
1285	2564-06-19	2021-06-19	2563-09-24	2020-09-24		0	0	7	70	4	WPW syndrome,dilated endocardial fibroelastosis	0		1	3	0	0	44	3	1	0	0	0	0	0			1	6/19/2564									1	1								0
1286	2564-06-22	2021-06-22	2562-01-09	2019-01-09		1	0	10.7	78	10	Down syndrome	0		0	0	0	4		4	0	0	0	0	0	0			0																			0
1287	2564-06-22	2021-06-22	2550-04-26	2007-04-26		0	0	66.5	152	7	psychogenic non-epileptic seizure	0		1	3	0	2		4	0	0	0	2	0	0			0																			0
1302	2564-06-26	2021-06-26	2557-08-21	2014-08-21		1	0	25.7	127	3	low grade glioma	0		0	0	0	4		3	1	0	0	0	5	0			0																			0
1307	2564-06-28	2021-06-28	2563-10-14	2020-10-14		1	0	9.4	75	13	bilateral hydronephrosis	0		0	0	0	4		3	0	0	0	0	0	0			0																			0
1312	2564-06-29	2021-06-29	2563-06-08	2020-06-08		0	0	7.6	67	9	BA s/p failed kasai,cirrhosis	0		1	3	0	0	32	3	0	0	0	0	6	0			1	6/27/2564	1																	0
1305	2564-06-29	2021-06-29	2550-03-15	2007-03-15		1	0	43.3	159	1	MDS,excessive blast	1		1	3	0	2		3	0	0	0	0	1	0			1	6/23/2564																1	เท้าบวมเจ็บ	0
1311	2564-06-29	2021-06-29	2562-12-20	2019-12-20		1	0	9.9	77	3	neuroblastoma	1		0	0	0	2		7	1	0	0	0	0	0			0																			0
1353	2564-08-06	2021-08-06	2550-03-15	2007-03-15		1	0	42.7	159	1	MDS,excessive blast	1		1	3	0	2		3	1	0	0	3	1	0			1	8/3/2564	1															1	headache	0
1362	2564-08-06	2021-08-06	2564-06-11	2021-06-11		0	0	3.6	53	10	Down syndrome,AV canal defect	0		1	2	1	0	38	3	0	1	0	0	0	0			1	7/28/2564	1				1				1	1	1							0	2564-08-25	1
1352	2564-08-18	2021-08-18	2546-11-13	2003-11-13		1	0	55	173	6	AR	0		1	3	0	0	26	8	1	0	0	0	0	0			1	8/12/2564								1										0
1333	2564-08-18	2021-08-18	2560-10-12	2017-10-12		1	0	23.3	111	3	Glioblastoma	1		0	0	0	0	11	3	0	0	0	0	0	0			0																			0
1332	2564-08-19	2021-08-19	2563-09-14	2020-09-14		1	0	7.6	69	13	CLCP	0		0	0	0	4		5	1	0	0	0	0	0			0																			0
556	2564-08-23	2021-08-23	2552-09-19	2009-09-19		0	0	49	141	3	Ewing sarcoma	1		0	0	0	2		3	0	0	0	0	5	0			0																			0
1430	2564-08-23	2021-08-23	2551-06-30	2008-06-30	309	0	0	46.4	156	2	Hb.H,asthma	0	1		2	1	0	37	3	0	1	0	0	0	0			1	6/29/2564	1																	1	2564-08-23	1
1337	2564-08-24	2021-08-24	2551-12-20	2008-12-20		0	0	28.5	149	3	Pinealoblastoma	0		1	3	0	2		2	0	0	0	0	0	0			1	8/22/2564	1															1	genitaliaบวมแดงเจ็บ	0
1336	2564-08-26	2021-08-26	2562-02-24	2019-02-24		0	0	14.3	93	3	hepatoblastoma	1		1	3	0	2		6	1	0	0	0	0	0			1	8/25/2564	1				1													0
1450	2564-08-30	2021-08-30	2550-08-17	2007-08-17	157	1	0	55	167	4	SVT	0	1		2	1	0	29	8	1	1	0	0	0	0			1	7/21/2564	1	1			1	1	1		1									1	2564-08-30	1
1357	2564-09-01	2021-09-01	2564-02-23	2021-02-23	78	0	0	5.7	61	9	BA s/p kasai	0		1	3	0	2		5	0	0	0	5	0	0			1	8/31/2564	1																	1	2564-09-02	0
1349	2564-09-01	2021-09-01	2550-03-15	2007-03-15		1	0	40	160	1	MDS,excessive blast	1		1	3	0	2		3	0	0	0	2	6	0			1	8/25/2564	1																	0
1350	2564-09-02	2021-09-02	2551-08-16	2008-08-16		0	0	52	160	9	Biliary atresia s/p kasai,liver cirrhosis	0		1	3	0	3		5	1	0	0	0	0	0			1	8/17/2564	1																	0
1356	2564-09-02	2021-09-02	2563-11-09	2020-11-09		0	0	6.9	64	3	neuroblastoma	1		1	0	0	5		3	0	0	0	0	0	0			1	9/1/2564					1													0
1358	2564-09-03	2021-09-03	2558-01-17	2015-01-17		0	0	15.8	115	9	Esophageal leiomyoma	0		1	0	0	4		8	1	0	0	0	0	0			0	/9/2563																1	hematuria	0
1602	2564-09-07	2021-09-07	2564-06-11	2021-06-11	32	0	0	4.9	58	10	Down syndrome,AV canal defect	0		1	3	1	0	38	3	0	1	0	0	6	0			1	7/24/2564			1		1				1									1	2564-09-10	1
1521	2564-09-08	2021-09-08	2563-11-17	2020-11-17		1	0	7.5	69	3	rhabdoid tumor	1		1	3	0	2		4	0	0	0	0	0	0			1	9/8/2564	1															1	ปัสสาวะขุ่น,อัณฑะแดง	0
1613	2564-09-13	2021-09-13	2552-10-08	2009-10-08	272	0	0	12.8	130	10	congenital marfan syndrome,asthma,MVP,PEM,scoliosis	0	1		2	1	0	16	3	0	1	0	0	6	0			1	7/24/2564	1								1									1	2564-09-13	1
1531	2564-09-14	2021-09-14	2562-06-14	2019-06-14		1	0	13.2	87	3	hepatoblastoma	1		0	0	0	0	6	4	1	0	0	0	0	0			0																			0
1528	2564-09-16	2021-09-16	2546-11-13	2003-11-13		1	0	54	172	6	AR	0		1	3	0	0	26	4	1	0	0	3	0	0			1	9/13/2564								1								1	pneumothorax	0
1632	2564-09-20	2021-09-20	2563-04-10	2020-04-10	362	0	0	9.7	76	9	GERD, epilepsy,cortical myoclonos,bilat IVH	0	1		2	1	2		3	1	1	0	0	0	0			1	8/25/2564	1	1																1	2564-09-20	1
1363	2564-09-21	2021-09-21	2548-06-28	2005-06-28	357	0	0	37.8	156	7	anti NMDA	0		1	3	0	2		3	0	0	0	0	0	0			1	9/14/2564	1									1						1	headache	1
1526	2564-09-23	2021-09-23	2560-04-04	2017-04-04		1	0	17	93	4	congenital heart disease	0		1	3	0	0	41	5	1	0	0	0	0	0			1	9/22/2564	1																	0
1536	2564-09-27	2021-09-27	2560-10-16	2017-10-16		1	0	9.1	87	10	chromosome defect	0	0	1	3	0	0	6	3	0	0	0	0	0	0			1	9/26/2564	1	1								1								0
1342	2564-09-28	2021-09-28	2563-09-24	2020-09-24		0	0	7	76	4	WPW syndrome	0		1	3	0	4		3	0	0	0	0	0	0			1	9/22/2564										1								0
1519	2564-09-29	2021-09-29	2556-05-20	2013-05-20		0	0	27	120	1	ALL	1		1	3	0	6		4	1	0	0	0	0	0			1	9/17/2564	1																	0
1518	2564-09-29	2021-09-29	2560-08-29	2017-08-29		1	0	14.8	101	4	complex heart disease	0		0	0	0	0	14	3	0	0	0	0	0	0			0																			0
1354	2564-10-14	2021-10-14	2561-05-11	2018-05-11		1	0	15	101	3	high grade glioma	0		1	3	0	5		7	1	0	0	0	0	0			1	10/13/2564	1															1	pus at PICC line	0
1364	2564-10-23	2021-10-23	2562-12-26	2019-12-26		0	0	10.5	78	10	Prader-willi syndrome,hydrocephalus s/p VP shunt	0		1	3	0	0	44	4	1	0	0	2	0	0			1	10/22/2564	1																	0
1494	2564-11-01	2021-11-01	2563-03-31	2020-03-31	210	0	0	12.5	81.5	0	Maternal HIV	0	1		1	1	0	36	5	1	1	0	0	0	0			1	8/16/2564	1				1													1	2564-11-01	1
1533	2564-11-02	2021-11-02	2556-07-25	2013-07-25		1	0	23	125	9	crohn disease	1		1	3	0	0	27	3	0	0	1	2	0	0			1	10/30/2564												1				1	UGIB	0
1340	2564-11-02	2021-11-02	2562-07-17	2019-07-17		1	0	12.5	90	3	hepatoblastoma,idiopathic,HT,HbE	1		0	0	0	0	29	3	1	0	0	0	0	0			1	7/30/2564												1						0
1532	2564-11-02	2021-11-02	2557-12-18	2014-12-18		0	0	34	106	3	craniopharyngioma s/p craniotomy	0		1	3	0	2		3	0	0	0	0	0	0			1	10/29/2564										1						1	ปวดศีรษะ	0
1341	2564-11-03	2021-11-03	2563-08-04	2020-08-04		1	0	7	65	10	Noonan syndrome,transient myeloproliferative disorder	0		1	3	0	0	43	3	0	0	0	0	0	0			1	10/31/2564	1										1							0
1365	2564-11-09	2021-11-09	2557-12-18	2014-12-18		0	0	35	107	3	recurrent craniopharyngioma,panhypopituitarism	0		1	3	0	2		3	0	0	0	0	0	0			1	11/2/2564																1	headache	0
1545	2564-11-17	2021-11-17	2552-11-10	2009-11-10		1	0	24.8	129	9	short bowel syndrome	0		0	0	0	2		4	1	0	0	2	0	0			1	11/6/2564	1																	0
1547	2564-11-17	2021-11-17	2558-06-25	2015-06-25		0	0	21.6	116	5	SJIA	1		1	3	0	0	21	3	0	0	1	2	0	0			1	11/13/2564										1								0
1571	2564-11-29	2021-11-29	2563-08-11	2020-08-11		1	0	10.1	81	0		0	1		2	1	2		8	1	1	0	0	6	0			1	8/22/2564	1		1		1						1							0	2564-11-29	1
1543	2564-12-01	2021-12-01	2553-10-14	2010-10-14		1	0	49	135	4	TOF	0		0	0	0	0	41	3	0	0	0	0	6	0			0																			0
1542	2564-12-02	2021-12-02	2562-07-17	2019-07-17		1	0	12.8	87	3	hepatoblastoma	1		0	0	0	0	29	3	0	0	0	0	0	0			0																			0
1661	2564-12-27	2021-12-27	2563-06-16	2020-06-16	435	0	0	10.3	79	0		0	1		1	1	0	26	4	1	1	0	3	0	0			1	8/14/2564	1															1	ครืดคราด	1	2564-12-27	1
1658	2564-12-27	2021-12-27	2553-10-08	2010-10-08	356	1	0	6.7	145	0		0	1		1	1	2		7	1	1	0	0	0	0			1	9/29/2564	1	1				1			1							1	ageusia	1	2564-12-27	1
[truncated: 57 more columns]
